# Supplementary material for: Twelve-month specific IgG response to SARS-CoV-2 receptor-binding domain among COVID-19 convalescent plasma donors in Wuhan
Source: Nat Commun. 2021 Jul 6;12:4144. doi: 10.1038/s41467-021-24230-5 (PMC8260809; doi:10.1038/s41467-021-24230-5)
Supplement: Supplementary file 4 — Source Data [file 41467_2021_24230_MOESM4_ESM.xlsx]

## Sheet: Fig. 1A&1B Fig2A 
CP NUM	Month post diagnosis	RBD-IgG Titer	1782
CP100	1	390
CP102	1	1701
CP105	1	2800
CP108	1	302
CP110	1	188
CP116	1	701
CP12	1	1016
CP122	1	532
CP125	1	1583
CP126	1	1033
CP127	1	131
CP128	1	1313
CP129	1	1025
CP13	1	984
CP132	1	651
CP133	1	133
CP14	1	172
CP145	1	245
CP149	1	818
CP15	1	1147
CP150	1	54
CP153	1	624
CP155	1	994
CP159	1	1
CP161	1	146
CP164	1	373
CP166	1	312
CP17	1	2795
CP183	1	152
CP184	1	1031
CP186	1	1338
CP19	1	3516
CP193	1	1116
CP195	1	55
CP20	1	515
CP206	1	1051
CP208	1	7316
CP21	1	505
CP22	1	1372
CP224	1	1172
CP23	1	447
CP233	1	408
CP234	1	2343
CP236	1	114
CP24	1	329
CP241	1	55
CP243	1	270
CP25	1	3313
CP258	1	1069
CP27	1	4699
CP28	1	73
CP281	1	1196
CP286	1	170
CP295	1	994
CP314	1	181
CP339	1	1494
CP340	1	672
CP360	1	271
CP362	1	379
CP363	1	177
CP367	1	615
CP368	1	604
CP374	1	1133
CP38	1	4797
CP40	1	1359
CP43	1	569
CP45	1	590
CP46	1	1420
CP467	1	37
CP48	1	4001
CP5	1	521
CP50	1	420
CP51	1	2256
CP52	1	1712
CP55	1	2161
CP56	1	3003
CP57	1	2374
CP609	1	287
CP62	1	1224
CP63	1	1287
CP64	1	613
CP65	1	469
CP66	1	1359
CP67	1	1954
CP7	1	839
CP71	1	1915
CP72	1	2019
CP73	1	832
CP74	1	255
CP75	1	1283
CP77	1	668
CP78	1	357
CP79	1	642
CP8	1	1940
CP80	1	193
CP81	1	151
CP82	1	2618
CP88	1	253
CP9	1	1343
CP90	1	215
CP94	1	8037
CP96	1	1245
CP99	1	65
CP101	2	1382
CP103	2	355
CP104	2	201
CP106	2	1374
CP107	2	210
CP108	2	280
CP112	2	462
CP113	2	300
CP114	2	339
CP115	2	7157
CP116	2	883
CP117	2	1431
CP118	2	34
CP119	2	1162
CP120	2	766
CP124	2	210
CP129	2	1078
CP130	2	3562
CP134	2	889
CP135	2	1501
CP136	2	1310
CP137	2	68
CP138	2	309
CP141	2	735
CP143	2	534
CP144	2	3075
CP147	2	342
CP148	2	262
CP149	2	670
CP154	2	92
CP157	2	398
CP160	2	1674
CP162	2	74
CP163	2	630
CP165	2	923
CP168	2	947
CP168	2	779
CP169	2	1057
CP170	2	941
CP171	2	268
CP172	2	1184
CP173	2	1367
CP174	2	678
CP175	2	992
CP176	2	760
CP177	2	890
CP178	2	615
CP179	2	437
CP180	2	963
CP181	2	4966
CP182	2	2422
CP185	2	755
CP187	2	242
CP188	2	4612
CP188	2	4143
CP189	2	720
CP190	2	1235
CP192	2	790
CP196	2	910
CP197	2	673
CP199	2	1998
CP200	2	317
CP200	2	227
CP204	2	643
CP205	2	1576
CP209	2	174
CP210	2	270
CP211	2	1182
CP212	2	57
CP213	2	45
CP214	2	730
CP215	2	596
CP216	2	221
CP218	2	1169
CP219	2	298
CP220	2	66
CP221	2	1020
CP223	2	150
CP227	2	669
CP228	2	538
CP229	2	572
CP230	2	124
CP231	2	939
CP232	2	609
CP234	2	1852
CP235	2	540
CP237	2	4659
CP237	2	3352
CP238	2	186
CP239	2	2184
CP240	2	395
CP244	2	75
CP245	2	996
CP246	2	1082
CP247	2	1185
CP248	2	195
CP249	2	22
CP250	2	302
CP251	2	207
CP253	2	716
CP254	2	252
CP255	2	1156
CP256	2	1649
CP256	2	1624
CP26	2	2857
CP260	2	573
CP261	2	1071
CP262	2	1322
CP263	2	1183
CP264	2	245
CP265	2	1728
CP266	2	68
CP267	2	2013
CP267	2	1512
CP268	2	843
CP269	2	1021
CP27	2	1927
CP270	2	186
CP272	2	891
CP273	2	379
CP274	2	1276
CP275	2	1770
CP276	2	413
CP277	2	1525
CP278	2	3578
CP279	2	413
CP280	2	2154
CP281	2	640
CP282	2	1010
CP285	2	1788
CP287	2	1451
CP287	2	1326
CP288	2	302
CP289	2	574
CP29	2	4318
CP291	2	786
CP292	2	3426
CP294	2	1377
CP296	2	4337
CP296	2	2383
CP297	2	1691
CP299	2	816
CP300	2	281
CP302	2	440
CP303	2	5301
CP304	2	287
CP305	2	535
CP307	2	352
CP308	2	250
CP308	2	174
CP309	2	1463
CP310	2	896
CP311	2	4582
CP312	2	1191
CP313	2	567
CP315	2	397
CP318	2	2665
CP319	2	1013
CP319	2	878
CP32	2	1911
CP320	2	288
CP321	2	1157
CP322	2	174
CP323	2	1023
CP324	2	795
CP325	2	3401
CP326	2	758
CP327	2	219
CP328	2	2511
CP329	2	875
CP330	2	725
CP331	2	365
CP332	2	2591
CP333	2	155
CP334	2	782
CP335	2	907
CP336	2	970
CP337	2	4021
CP338	2	438
CP34	2	4086
CP341	2	419
CP342	2	435
CP344	2	222
CP346	2	5066
CP347	2	142
CP348	2	232
CP349	2	465
CP350	2	263
CP351	2	1365
CP352	2	2179
CP355	2	341
CP356	2	2637
CP357	2	3717
CP358	2	716
CP359	2	2405
CP361	2	755
CP364	2	1110
CP365	2	833
CP366	2	1078
CP369	2	764
CP371	2	369
CP372	2	2036
CP377	2	2028
CP378	2	2185
CP380	2	1131
CP381	2	1317
CP385	2	1798
CP386	2	630
CP387	2	619
CP388	2	979
CP389	2	1187
CP390	2	632
CP391	2	222
CP392	2	1467
CP393	2	897
CP394	2	477
CP397	2	185
CP398	2	482
CP399	2	1245
CP400	2	227
CP401	2	292
CP403	2	3232
CP406	2	2904
CP407	2	715
CP413	2	1505
CP416	2	4376
CP418	2	1472
CP419	2	406
CP42	2	2316
CP420	2	263
CP422	2	113
CP437	2	1005
CP440	2	1
CP447	2	1191
CP448	2	738
CP452	2	82
CP455	2	493
CP457	2	441
CP460	2	619
CP462	2	356
CP463	2	552
CP464	2	939
CP465	2	316
CP466	2	1409
CP470	2	223
CP472	2	133
CP473	2	741
CP474	2	143
CP478	2	506
CP479	2	79
CP483	2	1604
CP485	2	3832
CP486	2	477
CP489	2	2678
CP490	2	100
CP492	2	128
CP495	2	1297
CP496	2	1168
CP498	2	98
CP504	2	1336
CP506	2	194
CP507	2	157
CP508	2	157
CP517	2	110
CP520	2	1
CP525	2	4542
CP526	2	101
CP539	2	652
CP542	2	226
CP555	2	153
CP565	2	177
CP567	2	108
CP569	2	1
CP579	2	1
CP591	2	241
CP60	2	2797
CP61	2	1523
CP67	2	1744
CP76	2	266
CP76	2	245
CP84	2	773
CP86	2	6390
CP87	2	130
CP89	2	3631
CP92	2	388
CP95	2	1080
CP98	2	3510
CP144	3	1952
CP149	3	711
CP182	3	1512
CP251	3	117
CP264	3	328
CP282	3	971
CP29	3	3001
CP291	3	504
CP320	3	312
CP321	3	500
CP327	3	120
CP334	3	654
CP355	3	2333
CP371	3	395
CP384	3	1922
CP407	3	299
CP408	3	1337
CP409	3	543
CP411	3	2163
CP411	3	2092
CP412	3	146
CP415	3	155
CP417	3	312
CP423	3	1419
CP441	3	560
CP442	3	139
CP443	3	385
CP444	3	1
CP445	3	194
CP446	3	879
CP449	3	1746
CP450	3	496
CP453	3	904
CP454	3	1407
CP456	3	1595
CP458	3	269
CP459	3	1138
CP461	3	74
CP468	3	1391
CP471	3	1926
CP475	3	6165
CP476	3	1211
CP477	3	1295
CP480	3	560
CP481	3	879
CP482	3	1615
CP484	3	105
CP487	3	2001
CP491	3	634
CP493	3	1384
CP494	3	431
CP497	3	2976
CP499	3	257
CP500	3	390
CP503	3	214
CP511	3	199
CP516	3	321
CP528	3	162
CP529	3	305
CP529	3	299
CP540	3	315
CP541	3	1705
CP543	3	1338
CP544	3	350
CP545	3	529
CP547	3	70
CP548	3	341
CP549	3	515
CP551	3	1054
CP552	3	156
CP556	3	75
CP559	3	2658
CP560	3	240
CP561	3	1571
CP562	3	645
CP563	3	111
CP566	3	641
CP568	3	1261
CP570	3	218
CP571	3	215
CP572	3	823
CP573	3	332
CP574	3	86
CP575	3	793
CP576	3	128
CP577	3	217
CP578	3	531
CP580	3	1197
CP581	3	849
CP582	3	211
CP583	3	459
CP584	3	1053
CP585	3	266
CP586	3	202
CP587	3	232
CP588	3	2194
CP593	3	748
CP594	3	1033
CP595	3	125
CP596	3	66
CP597	3	205
CP598	3	55
CP599	3	542
CP604	3	498
CP605	3	498
CP606	3	764
CP611	3	150
CP612	3	289
CP613	3	383
CP615	3	124
CP616	3	318
CP67	3	1457
CP76	3	365
CP76	3	222
CP765	3	243
CP129	4	521
CP15	4	180
CP189	4	598
CP285	4	1049
CP38	4	2395
CP397	4	317
CP406	4	1622
CP411	4	1182
CP412	4	211
CP42	4	946
CP420	4	361
CP426	4	217
CP427	4	48
CP443	4	202
CP454	4	625
CP457	4	1272
CP469	4	446
CP475	4	2865
CP476	4	533
CP510	4	193
CP557	4	307
CP584	4	828
CP589	4	611
CP590	4	710
CP592	4	2391
CP599	4	295
CP600	4	790
CP601	4	876
CP602	4	722
CP603	4	367
CP605	4	1007
CP607	4	743
CP608	4	93
CP609	4	186
CP610	4	168
CP614	4	385
CP617	4	314
CP618	4	75
CP619	4	397
CP623	4	623
CP833	4	1251
CP202	5	78
CP227	5	185
CP248	5	92
CP483	5	766
CP535	5	299
CP545	5	122
CP588	5	2367
CP605	5	382
CP621	5	269
CP622	5	279
CP624	5	192
CP625	5	244
CP626	5	486
CP627	5	63
CP628	5	97
CP629	5	538
CP630	5	276
CP631	5	129
CP632	5	131
CP634	5	103
CP636	5	103
CP639	5	240
CP640	5	163
CP641	5	200
CP642	5	196
CP643	5	267
CP645	5	192
CP646	5	121
CP648	5	224
CP649	5	194
CP650	5	150
CP651	5	297
CP652	5	66
CP653	5	120
CP654	5	421
CP656	5	97
CP658	5	96
CP660	5	174
CP662	5	146
CP664	5	101
CP666	5	210
CP668	5	173
CP669	5	116
CP675	5	29
CP677	5	72
CP679	5	258
CP682	5	147
CP685	5	1248
CP692	5	674
CP696	5	16
CP698	5	847
CP701	5	110
CP707	5	87
CP708	5	288
CP709	5	43
CP713	5	2330
CP728	5	1352
CP739	5	32
CP741	5	213
CP743	5	869
CP744	5	20
CP756	5	91
CP766	5	191
CP779	5	335
CP782	5	290
CP789	5	301
CP804	5	90
CP808	5	77
CP810	5	84
CP817	5	185
CP824	5	245
CP825	5	281
CP832	5	302
CP88	5	122
CP239	6	468
CP247	6	289
CP318	6	3671
CP352	6	398
CP404	6	131
CP406	6	1974
CP418	6	351
CP447	6	238
CP454	6	251
CP489	6	606
CP491	6	204
CP507	6	121
CP545	6	136
CP596	6	41
CP613	6	139
CP620	6	485
CP621	6	224
CP625	6	214
CP633	6	120
CP635	6	151
CP637	6	227
CP638	6	102
CP644	6	66
CP647	6	125
CP655	6	520
CP657	6	491
CP659	6	138
CP661	6	233
CP663	6	909
CP665	6	148
CP667	6	403
CP670	6	425
CP671	6	492
CP672	6	339
CP673	6	1852
CP674	6	87
CP676	6	205
CP678	6	430
CP680	6	655
CP681	6	154
CP683	6	36
CP684	6	601
CP686	6	29
CP688	6	119
CP689	6	204
CP690	6	145
CP691	6	468
CP693	6	526
CP694	6	52
CP695	6	498
CP697	6	163
CP699	6	182
CP700	6	60
CP702	6	319
CP703	6	263
CP704	6	119
CP705	6	61
CP706	6	27
CP710	6	77
CP711	6	291
CP714	6	977
CP715	6	315
CP716	6	266
CP717	6	185
CP718	6	842
CP719	6	173
CP720	6	170
CP721	6	28
CP722	6	981
CP724	6	75
CP725	6	214
CP726	6	324
CP727	6	101
CP729	6	270
CP730	6	125
CP732	6	215
CP733	6	130
CP735	6	42
CP736	6	171
CP738	6	778
CP740	6	129
CP742	6	188
CP745	6	261
CP746	6	100
CP747	6	166
CP748	6	106
CP749	6	563
CP750	6	254
CP751	6	263
CP753	6	87
CP754	6	343
CP755	6	493
CP757	6	746
CP758	6	315
CP759	6	536
CP760	6	392
CP761	6	223
CP762	6	31
CP763	6	150
CP764	6	142
CP767	6	212
CP768	6	641
CP769	6	244
CP770	6	325
CP771	6	214
CP775	6	250
CP776	6	663
CP777	6	220
CP778	6	13
CP780	6	1241
CP783	6	239
CP784	6	157
CP785	6	269
CP786	6	216
CP787	6	273
CP790	6	227
CP791	6	534
CP792	6	46
CP793	6	653
CP794	6	48
CP795	6	411
CP797	6	1931
CP798	6	86
CP799	6	200
CP801	6	54
CP802	6	44
CP803	6	393
CP805	6	904
CP806	6	250
CP809	6	155
CP811	6	1021
CP812	6	295
CP813	6	1339
CP814	6	134
CP816	6	109
CP819	6	212
CP820	6	72
CP826	6	485
CP827	6	1
CP829	6	135
CP830	6	1164
CP831	6	334
CP835	6	1
CP838	6	237
CP839	6	464
CP840	6	59
CP841	6	364
CP842	6	231
CP844	6	334
CP847	6	257
CP848	6	55
CP851	6	101
CP853	6	177
CP856	6	176
CP859	6	190
CP863	6	123
CP864	6	68
CP865	6	1
CP866	6	167
CP868	6	5869
CP876	6	606
CP879	6	105
CP892	6	117
CP894	6	186
CP903	6	1115
CP936	6	611
CP940	6	1
CP102	7	241
CP122	7	336
CP149	7	245
CP202	7	83
CP22	7	261
CP341	7	336
CP351	7	712
CP379	7	781
CP402	7	340
CP405	7	243
CP406	7	1304
CP413	7	241
CP50	7	1486
CP50	7	1486
CP504	7	529
CP509	7	358
CP51	7	245
CP522	7	426
CP523	7	332
CP551	7	334
CP592	7	4995
CP686	7	261
CP712	7	213
CP781	7	96
CP800	7	246
CP807	7	647
CP821	7	856
CP822	7	165
CP831	7	429
CP834	7	465
CP837	7	204
CP843	7	518
CP846	7	117
CP850	7	410
CP852	7	574
CP854	7	254
CP857	7	1136
CP860	7	213
CP861	7	353
CP862	7	94
CP867	7	622
CP869	7	1399
CP870	7	82
CP871	7	1167
CP872	7	1490
CP873	7	307
CP880	7	217
CP881	7	202
CP882	7	863
CP884	7	620
CP885	7	494
CP887	7	288
CP889	7	205
CP890	7	1226
CP891	7	378
CP893	7	375
CP895	7	395
CP896	7	373
CP897	7	208
CP898	7	295
CP899	7	47
CP900	7	1126
CP901	7	522
CP902	7	398
CP904	7	37
CP905	7	407
CP906	7	205
CP907	7	204
CP908	7	495
CP909	7	1705
CP910	7	201
CP911	7	325
CP912	7	327
CP913	7	90
CP914	7	339
CP915	7	117
CP916	7	234
CP917	7	152
CP919	7	262
CP920	7	123
CP921	7	1545
CP922	7	304
CP923	7	539
CP924	7	550
CP925	7	123
CP926	7	503
CP927	7	2403
CP928	7	285
CP930	7	317
CP931	7	269
CP932	7	88
CP933	7	593
CP934	7	554
CP935	7	767
CP937	7	448
CP938	7	575
CP942	7	595
CP10	8	346
CP11	8	91
CP123	8	304
CP14	8	116
CP16	8	241
CP167	8	439
CP17	8	488
CP18	8	304
CP20	8	299
CP21	8	111
CP256	8	868
CP343	8	111
CP400	8	323
CP406	8	262
CP486	8	439
CP488	8	574
CP510	8	366
CP526	8	58
CP552	8	108
CP554	8	87
CP555	8	216
CP564	8	33
CP566	8	268
CP568	8	337
CP580	8	263
CP592	8	612
CP755	8	299
CP765	8	167
CP765	8	102
CP866	8	488
CP893	8	91
CP9	8	514
CP912	8	116
CP929	8	3565
CP939	8	416
CP941	8	418
CP12	9	282
CP19	9	271
CP22	9	176
CP478	9	282
CP527	9	750
CP556	9	39
CP575	9	271
CP588	9	980
CP609	9	72
CP88	9	152
CP101	10	458
CP103	10	301
CP105	10	1238
CP108	10	19
CP111	10	562
CP117	10	145
CP119	10	253
CP120	10	499
CP125	10	213
CP129	10	290
CP13	10	782
CP134	10	79
CP135	10	411
CP137	10	16
CP155	10	429
CP162	10	83
CP164	10	110
CP166	10	78
CP170	10	372
CP171	10	95
CP174	10	51
CP175	10	301
CP176	10	461
CP181	10	924
CP189	10	245
CP190	10	4024
CP202	10	94
CP209	10	27
CP212	10	39
CP218	10	344
CP221	10	294
CP222	10	107
CP234	10	502
CP238	10	58
CP24	10	164
CP241	10	50
CP246	10	1172
CP251	10	74
CP266	10	50
CP27	10	674
CP271	10	34
CP274	10	334
CP276	10	103
CP277	10	1857
CP278	10	533
CP279	10	147
CP281	10	256
CP291	10	177
CP295	10	254
CP307	10	49
CP308	10	92
CP318	10	1835
CP327	10	88
CP347	10	53
CP348	10	39
CP350	10	600
CP360	10	74
CP362	10	142
CP363	10	1
CP367	10	147
CP368	10	142
CP37	10	410
CP374	10	375
CP379	10	147
CP38	10	2764
CP380	10	335
CP381	10	151
CP383	10	146
CP39	10	428
CP395	10	1
CP401	10	41
CP404	10	46
CP411	10	552
CP412	10	119
CP429	10	128
CP43	10	40
CP431	10	44
CP432	10	19
CP439	10	256
CP443	10	69
CP444	10	1
CP445	10	74
CP450	10	15
CP456	10	199
CP471	10	423
CP48	10	829
CP496	10	342
CP499	10	56
CP505	10	280
CP508	10	76
CP514	10	93
CP529	10	93
CP531	10	1583
CP537	10	259
CP547	10	26
CP55	10	868
CP551	10	301
CP56	10	773
CP569	10	1
CP57	10	275
CP584	10	169
CP591	10	403
CP592	10	618
CP60	10	228
CP610	10	90
CP611	10	59
CP62	10	273
CP621	10	304
CP629	10	191
CP636	10	43
CP637	10	244
CP638	10	53
CP639	10	217
CP64	10	62
CP640	10	99
CP649	10	286
CP652	10	106
CP66	10	173
CP664	10	78
CP666	10	149
CP676	10	67
CP680	10	331
CP680	10	317
CP685	10	398
CP687	10	77
CP692	10	48
CP693	10	483
CP696	10	14
CP7	10	129
CP700	10	58
CP701	10	112
CP705	10	57
CP707	10	90
CP71	10	551
CP72	10	735
CP725	10	873
CP741	10	285
CP749	10	366
CP75	10	111
CP750	10	189
CP756	10	309
CP76	10	215
CP77	10	289
CP771	10	540
CP777	10	168
CP779	10	398
CP78	10	180
CP783	10	112
CP787	10	288
CP79	10	502
CP799	10	112
CP8	10	543
CP80	10	79
CP803	10	168
CP804	10	762
CP805	10	289
CP806	10	214
CP808	10	77
CP81	10	32
CP810	10	49
CP813	10	1051
CP817	10	298
CP82	10	624
CP820	10	44
CP824	10	273
CP825	10	145
CP832	10	592
CP834	10	635
CP84	10	108
CP857	10	553
CP86	10	45
CP863	10	75
CP865	10	1
CP87	10	101
CP882	10	663
CP889	10	82
CP9	10	405
CP903	10	768
CP919	10	256
CP92	10	150
CP929	10	1095
CP936	10	733
CP94	10	312
CP940	10	1
CP95	10	131
CP99	10	40
CP10	11	213
CP104	11	122
CP107	11	120
CP110	11	51
CP112	11	333
CP114	11	200
CP116	11	332
CP118	11	177
CP123	11	63
CP126	11	198
CP127	11	311
CP128	11	120
CP132	11	131
CP136	11	294
CP138	11	75
CP141	11	568
CP143	11	204
CP144	11	389
CP145	11	278
CP146	11	381
CP147	11	41
CP150	11	44
CP152	11	28
CP153	11	270
CP161	11	49
CP168	11	165
CP169	11	236
CP172	11	691
CP173	11	230
CP178	11	127
CP179	11	157
CP180	11	244
CP182	11	408
CP184	11	653
CP186	11	739
CP187	11	284
CP188	11	2227
CP193	11	349
CP194	11	23
CP196	11	182
CP199	11	275
CP200	11	322
CP201	11	40
CP205	11	387
CP206	11	310
CP208	11	206
CP210	11	73
CP211	11	242
CP213	11	91
CP214	11	160
CP215	11	322
CP216	11	394
CP219	11	73
CP220	11	59
CP222	11	111
CP223	11	34
CP224	11	316
CP228	11	107
CP230	11	55
CP233	11	39
CP234	11	532
CP237	11	1874
CP239	11	147
CP240	11	62
CP243	11	809
CP249	11	1
CP250	11	124
CP254	11	77
CP255	11	245
CP256	11	1528
CP258	11	257
CP259	11	1
CP260	11	145
CP261	11	144
CP262	11	391
CP265	11	588
CP267	11	671
CP269	11	131
CP272	11	294
CP273	11	35
CP275	11	535
CP282	11	222
CP285	11	533
CP286	11	30
CP288	11	130
CP290	11	77
CP294	11	225
CP296	11	163
CP297	11	179
CP299	11	141
CP303	11	528
CP304	11	39
CP305	11	377
CP310	11	938
CP311	11	321
CP312	11	62
CP313	11	249
CP314	11	56
CP315	11	312
CP319	11	104
CP320	11	94
CP321	11	768
CP322	11	142
CP325	11	151
CP328	11	458
CP331	11	51
CP332	11	664
CP334	11	115
CP335	11	91
CP339	11	501
CP343	11	118
CP346	11	1166
CP349	11	798
CP351	11	368
CP352	11	370
CP355	11	3418
CP356	11	306
CP361	11	390
CP365	11	115
CP366	11	213
CP369	11	20
CP370	11	265
CP371	11	158
CP372	11	374
CP377	11	235
CP384	11	281
CP390	11	71
CP394	11	115
CP397	11	62
CP398	11	129
CP399	11	240
CP40	11	88
CP400	11	302
CP405	11	162
CP406	11	971
CP407	11	849
CP408	11	204
CP409	11	155
CP410	11	96
CP414	11	166
CP416	11	468
CP417	11	48
CP418	11	318
CP419	11	184
CP420	11	163
CP422	11	238
CP423	11	219
CP425	11	367
CP426	11	125
CP428	11	67
CP430	11	445
CP434	11	130
CP437	11	157
CP44	11	32
CP441	11	476
CP442	11	47
CP447	11	190
CP448	11	274
CP449	11	355
CP452	11	61
CP453	11	72
CP454	11	722
CP457	11	677
CP459	11	103
CP46	11	185
CP460	11	309
CP461	11	24
CP462	11	139
CP466	11	219
CP469	11	120
CP470	11	488
CP472	11	25
CP474	11	65
CP475	11	2321
CP476	11	290
CP477	11	167
CP479	11	35
CP480	11	60
CP482	11	897
CP484	11	407
CP485	11	1048
CP487	11	201
CP488	11	428
CP489	11	747
CP490	11	24
CP491	11	197
CP492	11	92
CP494	11	71
CP497	11	1041
CP500	11	152
CP501	11	531
CP502	11	180
CP506	11	125
CP507	11	64
CP509	11	105
CP510	11	491
CP511	11	80
CP512	11	122
CP515	11	165
CP516	11	132
CP519	11	43
CP521	11	138
CP522	11	152
CP523	11	270
CP526	11	91
CP527	11	620
CP530	11	100
CP533	11	340
CP534	11	489
CP538	11	66
CP539	11	45
CP540	11	152
CP541	11	442
CP542	11	241
CP542	11	195
CP543	11	141
CP544	11	1298
CP545	11	95
CP548	11	177
CP549	11	136
CP552	11	95
CP554	11	54
CP555	11	199
CP556	11	250
CP558	11	302
CP559	11	584
CP560	11	116
CP564	11	25
CP566	11	188
CP567	11	53
CP568	11	274
CP571	11	35
CP574	11	41
CP577	11	136
CP578	11	383
CP579	11	1
CP582	11	33
CP585	11	130
CP586	11	82
CP587	11	176
CP588	11	972
CP593	11	105
CP594	11	288
CP595	11	79
CP596	11	29
CP597	11	119
CP598	11	1
CP599	11	115
CP6	11	1
CP600	11	516
CP601	11	127
CP602	11	144
CP603	11	245
CP605	11	709
CP606	11	155
CP607	11	232
CP608	11	26
CP612	11	118
CP613	11	98
CP614	11	175
CP615	11	58
CP616	11	206
CP617	11	641
CP618	11	27
CP620	11	515
CP628	11	92
CP63	11	231
CP631	11	99
CP634	11	134
CP635	11	96
CP641	11	219
CP642	11	257
CP643	11	396
CP644	11	69
CP645	11	212
CP646	11	283
CP647	11	343
CP65	11	139
CP650	11	124
CP651	11	392
CP654	11	291
CP656	11	113
CP657	11	537
CP661	11	216
CP665	11	144
CP667	11	263
CP669	11	75
CP67	11	567
CP670	11	320
CP671	11	537
CP672	11	206
CP673	11	78
CP678	11	301
CP679	11	223
CP681	11	130
CP683	11	28
CP684	11	307
CP687	11	74
CP688	11	220
CP690	11	578
CP691	11	340
CP694	11	23
CP695	11	581
CP699	11	242
CP702	11	282
CP703	11	160
CP704	11	195
CP708	11	198
CP710	11	50
CP711	11	234
CP713	11	1105
CP714	11	545
CP715	11	498
CP716	11	987
CP717	11	337
CP718	11	442
CP719	11	262
CP720	11	207
CP721	11	19
CP722	11	814
CP724	11	126
CP726	11	356
CP727	11	127
CP728	11	1486
CP729	11	497
CP730	11	148
CP732	11	219
CP733	11	76
CP736	11	155
CP738	11	295
CP74	11	471
CP746	11	72
CP748	11	62
CP753	11	18
CP754	11	337
CP758	11	254
CP759	11	366
CP760	11	146
CP761	11	88
CP763	11	89
CP769	11	60
CP770	11	186
CP775	11	197
CP778	11	14
CP780	11	519
CP785	11	176
CP786	11	121
CP790	11	305
CP791	11	225
CP792	11	91
CP793	11	283
CP794	11	47
CP795	11	256
CP797	11	137
CP798	11	74
CP801	11	51
CP802	11	35
CP807	11	685
CP809	11	135
CP811	11	232
CP812	11	354
CP814	11	94
CP816	11	124
CP818	11	251
CP819	11	200
CP821	11	603
CP822	11	108
CP826	11	545
CP827	11	1
CP829	11	125
CP831	11	222
CP836	11	89
CP837	11	86
CP839	11	238
CP840	11	44
CP841	11	238
CP843	11	184
CP844	11	277
CP846	11	80
CP847	11	292
CP85	11	117
CP850	11	641
CP851	11	132
CP853	11	167
CP854	11	250
CP858	11	194
CP859	11	150
CP862	11	56
CP864	11	72
CP867	11	133
CP868	11	4701
CP869	11	826
CP872	11	317
CP873	11	135
CP874	11	176
CP88	11	179
CP880	11	66
CP881	11	56
CP883	11	827
CP885	11	294
CP887	11	355
CP890	11	1340
CP891	11	488
CP892	11	74
CP895	11	358
CP896	11	223
CP897	11	148
CP904	11	47
CP906	11	225
CP908	11	391
CP909	11	665
CP911	11	229
CP914	11	272
CP916	11	155
CP917	11	84
CP918	11	820
CP920	11	98
CP921	11	698
CP923	11	363
CP925	11	101
CP926	11	244
CP928	11	141
CP930	11	89
CP931	11	187
CP932	11	32
CP933	11	256
CP934	11	115
CP935	11	430
CP938	11	724
CP939	11	357
CP942	11	433
CP96	11	209
CP98	11	439
CP102	12	159
CP105	12	844
CP11	12	37
CP111	12	523
CP114	12	260
CP116	12	245
CP118	12	115
CP119	12	228
CP120	12	263
CP122	12	165
CP129	12	363
CP13	12	680
CP135	12	254
CP136	12	189
CP137	12	19
CP138	12	109
CP14	12	54
CP143	12	207
CP155	12	351
CP157	12	139
CP16	12	60
CP163	12	291
CP164	12	94
CP167	12	525
CP170	12	308
CP171	12	176
CP174	12	74
CP175	12	294
CP176	12	594
CP177	12	294
CP18	12	196
CP180	12	159
CP181	12	842
CP182	12	432
CP189	12	237
CP19	12	192
CP190	12	2660
CP200	12	234
CP202	12	80
CP206	12	176
CP209	12	39
CP218	12	277
CP219	12	82
CP22	12	137
CP220	12	54
CP221	12	187
CP227	12	268
CP238	12	55
CP239	12	126
CP24	12	115
CP247	12	584
CP250	12	99
CP251	12	66
CP255	12	241
CP260	12	173
CP265	12	306
CP266	12	66
CP267	12	368
CP27	12	459
CP271	12	32
CP272	12	486
CP273	12	28
CP274	12	255
CP277	12	2016
CP278	12	467
CP285	12	645
CP291	12	198
CP304	12	44
CP305	12	354
CP307	12	47
CP309	12	332
CP312	12	68
CP326	12	279
CP327	12	116
CP335	12	111
CP344	12	42
CP348	12	33
CP351	12	320
CP352	12	254
CP355	12	2579
CP38	12	2801
CP381	12	134
CP39	12	357
CP399	12	371
CP407	12	268
CP410	12	130
CP412	12	105
CP414	12	65
CP415	12	253
CP416	12	522
CP417	12	85
CP418	12	344
CP419	12	132
CP426	12	127
CP429	12	145
CP430	12	116
CP431	12	36
CP432	12	27
CP435	12	189
CP441	12	555
CP442	12	58
CP446	12	127
CP447	12	131
CP448	12	235
CP449	12	226
CP453	12	105
CP454	12	639
CP457	12	622
CP459	12	132
CP460	12	243
CP461	12	1
CP471	12	399
CP475	12	2332
CP476	12	358
CP48	12	967
CP482	12	536
CP484	12	266
CP485	12	308
CP487	12	404
CP488	12	756
CP491	12	202
CP493	12	371
CP496	12	297
CP497	12	1647
CP499	12	63
CP50	12	148
CP500	12	159
CP501	12	323
CP508	12	91
CP509	12	120
CP512	12	141
CP514	12	95
CP515	12	196
CP517	12	74
CP521	12	71
CP522	12	244
CP528	12	141
CP529	12	75
CP533	12	453
CP537	12	295
CP541	12	268
CP543	12	137
CP545	12	103
CP55	12	534
CP551	12	212
CP552	12	104
CP556	12	182
CP559	12	216
CP56	12	626
CP560	12	97
CP562	12	106
CP564	12	16
CP568	12	214
CP57	12	2914
CP576	12	79
CP584	12	209
CP590	12	267
CP592	12	741
CP60	12	126
CP600	12	323
CP601	12	158
CP602	12	161
CP603	12	320
CP61	12	160
CP617	12	649
CP62	12	203
CP620	12	334
CP622	12	369
CP635	12	126
CP637	12	288
CP64	12	66
CP644	12	53
CP66	12	260
CP663	12	297
CP67	12	610
CP670	12	121
CP674	12	1919
CP676	12	100
CP678	12	236
CP680	12	363
CP681	12	117
CP693	12	93
CP694	12	37
CP695	12	416
CP697	12	202
CP699	12	151
CP7	12	125
CP703	12	107
CP705	12	51
CP712	12	324
CP715	12	240
CP72	12	530
CP722	12	559
CP725	12	474
CP730	12	83
CP735	12	61
CP747	12	140
CP75	12	104
CP752	12	192
CP76	12	204
CP761	12	86
CP77	12	199
CP781	12	63
CP785	12	124
CP79	12	456
CP795	12	259
CP8	12	534
CP800	12	189
CP81	12	33
CP82	12	611
CP822	12	85
CP83	12	1
CP831	12	211
CP834	12	517
CP85	12	106
CP86	12	47
CP860	12	238
CP867	12	174
CP87	12	104
CP89	12	753
CP891	12	271
CP9	12	305
CP90	12	85
CP900	12	620
CP902	12	250
CP906	12	245
CP911	12	199
CP92	12	144
CP920	12	56
CP937	12	312
CP938	12	477
CP939	12	502
CP941	12	262

## Sheet: Fig. 2B
CP NUM	Age	Days post diagonsis	RBD-IgG Titer
CP76	50	31	245
CP76	39	46	266
CP76	45	61	365
CP76	38	89	221.883
CP76	45	291	215.106
CP67	31	25	1954
CP67	45	40	1744.41
CP67	50	89	1456.81
CP67	38	301	566.951
CP605	50	80	497.515
CP605	31	101	1006.86
CP605	31	140	382.349
CP605	43	307	708.713
CP588	47	79	2193.85
CP588	38	133	2367.13
CP588	51	248	980.054
CP588	43	303	971.53
CP545	33	64	528.765
CP545	41	147	122.052
CP545	45	180	136
CP545	31	303	94.876
CP510	43	106	193.482
CP510	41	238	365.914
CP510	40	304	490.718
CP454	50	72	1406.85
CP454	50	118	624.782
CP454	51	170	251.39
CP454	45	305	722.36
CP411	33	61	2092.35
CP411	41	76	2162.94
CP411	47	92	1182.31
CP411	51	299	552.091
CP406	50	44	2904
CP406	47	108	1622.12
CP406	45	174	1974
CP406	45	205	1304
CP406	50	306	971
CP22	39	23	1372
CP22	50	207	261.096
CP22	40	251	176.371
CP202	33	124	78.223
CP202	39	194	83.463
CP202	45	282	94.057
CP149	31	27	818
CP149	43	41	670
CP149	50	66	711.091
CP149	45	200	245
CP129	33	23	1025
CP129	47	40	1078
CP129	40	113	521.138
CP129	51	300	289.625
CP102	50	30	1701
CP102	41	188	240.748

## Sheet: Fig3A&3B
CP NUM	Initial Titer Group	RBD-IgG at 1and 2months	RBD-IgG at 10 and 11months	Initial (1and 2months)	RBD-IgG 10 and 11months	237
CP190	640	1235	4023.7	Moderate	High
CP355	320	341.456	3418.47	Moderate	High
CP38	2560	4797	2764.16	High	High
CP188	2560	4612	2226.51	High	High
CP237	2560	3352	1874.45	High	High
CP277	1280	1525	1856.85	High	High
CP318	2560	2665	1835.14	High	High
CP256	1280	1649	1528.24	High	High
CP105	2560	2800	1237.71	High	Moderate
CP246	640	1082	1171.63	Moderate	Moderate
CP346	2560	5066	1166.46	High	Moderate
CP485	2560	3832.19	1047.93	High	Moderate
CP406	2560	2904	971	High	Moderate
CP310	640	896	937.609	Moderate	Moderate
CP181	2560	4966	924.054	High	Moderate
CP55	1280	2161	867.868	High	Moderate
CP407	640	715	849.016	Moderate	Moderate
CP48	2560	4001	828.74	High	Moderate
CP243	160	270	808.66	Low	Moderate
CP349	320	465	798.164	Moderate	Moderate
CP13	640	984	782.202	Moderate	Moderate
CP56	2560	3003	773.345	High	Moderate
CP321	640	1157	768.263	Moderate	Moderate
CP489	2560	2677.68	746.776	High	Moderate
CP186	1280	1338	738.552	High	Moderate
CP72	1280	2019	734.855	High	Moderate
CP172	640	1184	690.771	Moderate	Moderate
CP457	320	441.323	676.609	Moderate	Moderate
CP27	2560	4699	674.086	High	Moderate
CP267	1280	1511.63	671.312	High	Moderate
CP332	2560	2591	663.577	High	Moderate
CP184	640	1031	652.508	Moderate	Moderate
CP350	160	263	600.238	Low	Moderate
CP265	1280	1728	587.871	High	Moderate
CP141	640	735	568.338	Moderate	Moderate
CP67	1280	1954	566.951	High	Moderate
CP71	1280	1915	551.244	High	Moderate
CP8	1280	1940	542.958	High	Moderate
CP275	1280	1770	535.304	High	Moderate
CP278	2560	3577.72	533.497	High	Moderate
CP285	1280	1787.58	532.981	High	Moderate
CP303	2560	5301	528	High	Moderate
CP79	640	642	502.487	Moderate	Moderate
CP234	1280	2343	502.01	High	Moderate
CP339	1280	1494	500.697	High	Moderate
CP120	640	766	499.223	Moderate	Moderate
CP470	160	222.538	487.687	Low	Moderate
CP74	160	255	471.388	Low	Moderate
CP416	2560	4376	468.119	High	Moderate
CP176	640	760	460.786	Moderate	Moderate
CP101	1280	1382	457.691	High	Moderate
CP328	1280	2511	457.503	High	Moderate
CP98	2560	3510.09	438.788	High	Moderate
CP155	640	994	428.977	Moderate	Moderate
CP135	1280	1501	410.705	High	Moderate
CP182	1280	2422	408.203	High	Moderate
CP9	1280	1343	405.174	High	Moderate
CP591	160	240.88	402.967	Low	Moderate
CP216	160	221	393.663	Low	Moderate
CP262	1280	1322	391.454	High	Moderate
CP361	640	755	389.605	Moderate	Moderate
CP144	2560	3075.11	389.329	High	Moderate
CP205	1280	1576	387.47	High	Moderate
CP305	320	535	376.567	Moderate	Moderate
CP374	640	1133	375	Moderate	Moderate
CP372	1280	2036	374	High	Moderate
CP170	640	941	372.032	Moderate	Moderate
CP352	1280	2179	370.232	High	Moderate
CP351	1280	1365	368.496	High	Moderate
CP193	640	1116	349	Moderate	Moderate
CP218	640	1168.75	343.858	Moderate	Moderate
CP496	640	1168.31	342.48	Moderate	Moderate
CP380	640	1131	334.818	Moderate	Moderate
CP274	640	1276	333.645	Moderate	Moderate
CP112	320	462	333.086	Moderate	Moderate
CP116	640	701	331.5	Moderate	Moderate
CP200	160	317	321.728	Low	Moderate
CP215	320	596	321.555	Moderate	Moderate
CP311	2560	4582	321.028	High	Moderate
CP418	1280	1472	318.496	High	Low
CP315	320	397	312.481	Moderate	Low
CP94	5120	8037	312.116	High	Low
CP127	80	131	310.601	Low	Low
CP206	640	1051	310.395	Moderate	Low
CP460	320	619.059	308.681	Moderate	Low
CP356	2560	2637	306.052	High	Low
CP400	160	227	302	Low	Low
CP175	640	992	301.459	Moderate	Low
CP103	320	355	300.735	Moderate	Low
CP136	1280	1310	294.464	High	Low
CP272	640	891	294	Moderate	Low
CP221	640	1020	293.831	Moderate	Low
CP129	640	1025	289.625	Moderate	Low
CP77	640	668	289.292	Moderate	Low
CP187	160	242.033	284	Low	Low
CP145	160	245	278.331	Low	Low
CP57	1280	2374	275.148	High	Low
CP199	1280	1998	274.851	High	Low
CP448	640	737.517	273.573	Moderate	Low
CP62	640	1224	272.63	Moderate	Low
CP153	320	624	269.666	Moderate	Low
CP258	640	1069.41	257.464	Moderate	Low
CP281	640	1196	256	Moderate	Low
CP295	640	994	253.999	Moderate	Low
CP119	640	1162	253.343	Moderate	Low
CP313	320	566.802	249.459	Moderate	Low
CP189	640	720	245.498	Moderate	Low
CP255	640	1156	244.611	Moderate	Low
CP180	640	962.983	244.355	Moderate	Low
CP211	640	1181.68	242.369	Moderate	Low
CP542	160	226.194	240.667	Low	Low
CP399	640	1245	240.421	Moderate	Low
CP422	80	113	238.325	Low	Low
CP169	640	1057	235.82	Moderate	Low
CP377	1280	2028	235.326	High	Low
CP63	1280	1287	231.055	High	Low
CP173	1280	1367	229.961	High	Low
CP60	2560	2797	227.621	High	Low
CP294	1280	1377	225.034	High	Low
CP282	640	1010	221.706	Moderate	Low
CP466	1280	1409.47	218.717	High	Low
CP76	160	245	215.106	Low	Low
CP366	640	1078	213.354	Moderate	Low
CP125	1280	1583	213.095	High	Low
CP96	640	1245	208.951	Moderate	Low
CP208	5120	7315.62	206.253	High	Low
CP143	320	534	203.818	Moderate	Low
CP114	320	339	199.885	Moderate	Low
CP555	80	153.302	198.822	Low	Low
CP126	640	1033	198.16	Moderate	Low
CP447	640	1190.75	190.452	Moderate	Low
CP46	1280	1420	184.646	High	Low
CP419	320	406	184.314	Moderate	Low
CP196	640	910.493	182.248	Moderate	Low
CP78	320	357	179.903	Moderate	Low
CP297	1280	1691.07	179.295	High	Low
CP291	640	786	177.371	Moderate	Low
CP66	1280	1359	173.178	High	Low
CP168	640	947	165.116	Moderate	Low
CP24	320	329	164.347	Moderate	Low
CP420	160	263	163.326	Low	Low
CP296	2560	4337	162.703	High	Low
CP214	640	730	159.643	Moderate	Low
CP371	320	369.077	157.97	Moderate	Low
CP437	640	1005	157.197	Moderate	Low
CP179	320	437	157.152	Moderate	Low
CP325	2560	3401	151.241	High	Low
CP381	1280	1317	151.006	High	Low
CP92	320	388	149.843	Moderate	Low
CP279	320	413	147.468	Moderate	Low
CP367	320	615	147	Moderate	Low
CP239	1280	2184	146.608	High	Low
CP260	320	573	145.499	Moderate	Low
CP117	1280	1430.83	144.926	High	Low
CP261	640	1071	144.434	Moderate	Low
CP322	160	174	142.016	Low	Low
CP368	320	604	142	Moderate	Low
CP362	320	379	142	Moderate	Low
CP299	640	816	141.467	Moderate	Low
CP462	320	356.446	139.497	Moderate	Low
CP65	320	469	139.368	Moderate	Low
CP132	640	651.217	131.323	Moderate	Low
CP95	640	1080	130.72	Moderate	Low
CP269	640	1021	130.608	Moderate	Low
CP288	160	302	130.066	Low	Low
CP398	320	482	129.114	Moderate	Low
CP7	640	839	128.55	Moderate	Low
CP178	320	615	126.865	Moderate	Low
CP506	160	193.649	125.39	Low	Low
CP250	160	302	123.668	Low	Low
CP104	160	201	122.419	Low	Low
CP107	160	210	119.955	Low	Low
CP128	1280	1313	119.911	High	Low
CP365	640	833	115.138	Moderate	Low
CP394	320	477	115	Moderate	Low
CP334	640	782	114.845	Moderate	Low
CP75	1280	1283	110.903	High	Low
CP164	320	373.169	109.711	Moderate	Low
CP84	640	773	108.1	Moderate	Low
CP228	320	538	107.226	Moderate	Low
CP319	640	878	104.413	Moderate	Low
CP276	320	413	103.203	Moderate	Low
CP87	80	130	101.21	Low	Low
CP171	160	268	94.529	Low	Low
CP320	160	288	94.259	Low	Low
CP308	160	250	92.19	Low	Low
CP492	80	127.643	91.802	Low	Low
CP526	80	100.52	91.424	Low	Low
CP335	640	907.088	91.168	Moderate	Low
CP327	160	219	88.262	Low	Low
CP40	1280	1359	87.773	High	Low
CP80	160	193	79.173	Low	Neg
CP134	640	889.053	79.073	Moderate	Neg
CP166	160	312.348	78.389	Low	Neg
CP254	160	252	76.543	Low	Neg
CP508	80	156.889	75.609	Low	Neg
CP138	160	309	75.416	Low	Neg
CP360	160	271	74.455	Low	Neg
CP251	160	207	73.794	Low	Neg
CP210	160	270	73.139	Low	Neg
CP219	160	297.688	73.034	Low	Neg
CP390	320	632	71.149	Moderate	Neg
CP474	80	143.405	64.872	Low	Neg
CP507	80	157.304	64.097	Low	Neg
CP312	640	1190.81	62.168	Moderate	Neg
CP397	160	185	61.833	Low	Neg
CP64	320	613	61.735	Moderate	Neg
CP240	320	395	61.591	Moderate	Neg
CP452	80	82.481	61	Low	Neg
CP238	160	186	57.902	Low	Neg
CP314	160	181	56.478	Low	Neg
CP230	80	124	55.071	Low	Neg
CP567	80	108.284	52.741	Low	Neg
CP347	80	142	52.694	Low	Neg
CP331	320	365	51.055	Moderate	Neg
CP110	160	188	50.829	Low	Neg
CP174	640	678	50.663	Moderate	Neg
CP307	320	352	49.449	Moderate	Neg
CP161	80	146	48.881	Low	Neg
CP86	5120	6390	45.088	High	Neg
CP539	640	651.894	45.017	Moderate	Neg
CP401	160	292	41.241	Low	Neg
CP147	320	342	40.56	Moderate	Neg
CP43	320	569	40.22	Moderate	Neg
CP304	160	287	39.167	Low	Neg
CP348	160	232	39.102	Low	Neg
CP233	320	408	39	Moderate	Neg
CP273	320	379	35.383	Moderate	Neg
CP223	80	150	34.229	Low	Neg
CP81	80	151	31.988	Low	Neg
CP286	160	170	30.211	Low	Neg
CP209	160	174	27.332	Low	Neg
CP472	80	133.186	25.407	Low	Neg
CP490	80	99.536	24	Low	Neg
CP369	640	764	20	Moderate	Neg
CP108	160	302	19.307	Low	Neg
CP363	160	177	1	Low	Neg

## Sheet: Fig. 4A&4B&4C 
CP NUM	Age	Gender	Blood type	months post diagonsis	RBD-IgG Titer
CP100	37	Female	O	1	389.586
CP102	45	Female	B	1	1701
CP105	49	Male	A	1	2800
CP108	48	Male	AB	1	302
CP110	38	Female	O	1	188
CP116	45	Female	B	1	701
CP12	50	Male	A	1	1016
CP122	42	Female	B	1	532
CP125	39	Female	B	1	1583
CP126	47	Male	O	1	1033
CP127	46	Female	B	1	131
CP128	45	Male	O	1	1313
CP129	50	Male	B	1	1025
CP13	31	Male	B	1	984
CP132	25	Male	B	1	651.217
CP133	30	Male	AB	1	133
CP14	46	Female	A	1	172
CP145	31	Male	A	1	245
CP149	38	Female	B	1	818
CP15	25	Male	A	1	1147
CP150	38	Female	A	1	54
CP153	42	Female	O	1	624
CP155	31	Female	B	1	994
CP159	31	Male	A	1	1
CP161	28	Female	A	1	146
CP164	30	Male	B	1	373.169
CP166	34	Male	AB	1	312.348
CP17	50	Male	O	1	2795
CP183	31	Male	B	1	152
CP184	30	Male	A	1	1031
CP186	34	Male	O	1	1338
CP19	44	Male	O	1	3516
CP193	48	Female	B	1	1116
CP195	50	Female	AB	1	55
CP20	30	Female	A	1	515
CP206	39	Male	AB	1	1051
CP208	40	Male	O	1	7315.62
CP21	45	Male	B	1	505
CP22	39	Male	A	1	1372
CP224	50	Male	B	1	1172
CP23	38	Female	A	1	447
CP233	37	Female	B	1	408
CP234	41	Male	A	1	2343
CP236	34	Female	B	1	114
CP24	36	Male	A	1	329
CP241	30	Female	O	1	55
CP243	32	Female	A	1	270
CP25	34	Male	A	1	3312.86
CP258	38	Male	O	1	1069.41
CP27	53	Male	AB	1	4699
CP28	40	Female	A	1	73
CP281	22	Male	A	1	1196
CP286	34	Male	O	1	170
CP295	46	Male	A	1	994
CP314	41	Female	A	1	181
CP339	41	Male	B	1	1494
CP340	49	Male	B	1	672
CP360	35	Female	B	1	271
CP362	53	Female	A	1	379
CP363	38	Female	A	1	177
CP367	37	Female	A	1	615
CP368	36	Male	O	1	604
CP374	39	Female	O	1	1133
CP38	46	Male	A	1	4797
CP40	32	Female	A	1	1359
CP43	33	Female	A	1	569
CP45	38	Male	A	1	590
CP46	48	Male	B	1	1420
CP467	54	Male	B	1	36.694
CP48	55	Female	A	1	4001
CP5	54	Male	A	1	521
CP50	36	Male	A	1	420
CP51	36	Female	B	1	2256
CP52	34	Male	B	1	1712
CP55	45	Male	AB	1	2161
CP56	44	Male	O	1	3003
CP57	46	Female	A	1	2374
CP609	30	Male	B	1	287.393
CP62	33	Female	A	1	1224
CP63	34	Female	B	1	1287
CP64	30	Female	A	1	613
CP65	26	Male	AB	1	469
CP66	48	Female	AB	1	1359
CP67	45	Male	A	1	1954
CP7	39	Female	O	1	839
CP71	32	Female	B	1	1915
CP72	33	Female	AB	1	2019
CP73	27	Male	O	1	832
CP74	32	Male	A	1	255
CP75	37	Male	O	1	1283
CP77	31	Male	B	1	668
CP78	27	Female	A	1	357
CP79	50	Female	A	1	642
CP8	44	Female	B	1	1940
CP80	20	Male	O	1	193
CP81	36	Female	A	1	151
CP82	53	Female	AB	1	2618
CP88	22	Female	B	1	253
CP9	27	Female	O	1	1343
CP90	39	Female	A	1	215
CP94	44	Male	A	1	8037
CP96	42	Female	B	1	1245
CP99	33	Female	B	1	65
CP101	50	Female	A	2	1382
CP103	37	Female	B	2	355
CP104	38	Male	A	2	201
CP106	41	Male	O	2	1374
CP107	36	Female	A	2	210
CP108	48	Male	AB	2	280
CP112	24	Female	O	2	462
CP113	30	Male	O	2	300
CP114	51	Female	A	2	339
CP115	38	Male	B	2	7157
CP116	45	Female	B	2	883.014
CP117	33	Male	A	2	1430.83
CP118	45	Female	A	2	34
CP119	32	Male	B	2	1162
CP120	36	Male	A	2	766
CP124	43	Male	O	2	210
CP129	50	Male	B	2	1078
CP130	41	Female	A	2	3562
CP134	37	Female	B	2	889.053
CP135	32	Female	O	2	1501
CP136	43	Male	B	2	1310
CP137	32	Female	B	2	68
CP138	50	Female	B	2	309
CP141	30	Female	O	2	735
CP143	30	Female	A	2	534
CP144	36	Male	B	2	3075.11
CP147	40	Male	B	2	342
CP148	27	Male	B	2	262
CP149	38	Female	B	2	670
CP154	29	Female	A	2	92
CP157	45	Male	O	2	398
CP160	40	Male	A	2	1674.28
CP162	37	Female	B	2	74
CP163	42	Female	O	2	630
CP165	52	Male	A	2	923
CP168	33	Male	B	2	947
CP168	33	Male	B	2	778.644
CP169	26	Female	B	2	1057
CP170	44	Male	B	2	941
CP171	43	Female	O	2	268
CP172	42	Female	A	2	1184
CP173	47	Female	O	2	1367
CP174	49	Male	B	2	678
CP175	26	Female	B	2	992
CP176	50	Female	AB	2	760
CP177	38	Female	O	2	890
CP178	36	Male	O	2	615
CP179	50	Female	O	2	437
CP180	45	Male	AB	2	962.983
CP181	37	Male	AB	2	4966
CP182	44	Male	AB	2	2422
CP185	30	Male	A	2	754.757
CP187	37	Male	B	2	242.033
CP188	35	Male	B	2	4612
CP188	35	Male	B	2	4143
CP189	39	Male	A	2	720
CP190	40	Male	O	2	1235
CP192	30	Male	O	2	790
CP196	29	Male	B	2	910.493
CP197	38	Female	A	2	673
CP199	29	Male	A	2	1998
CP200	35	Male	O	2	317
CP200	35	Male	O	2	227.451
CP204	36	Male	B	2	643
CP205	29	Male	B	2	1576
CP209	30	Female	AB	2	174
CP210	33	Female	A	2	270
CP211	42	Male	O	2	1181.68
CP212	41	Male	B	2	57
CP213	33	Female	A	2	45
CP214	51	Female	O	2	730
CP215	32	Male	O	2	596
CP216	29	Female	A	2	221
CP218	37	Male	A	2	1168.75
CP219	23	Male	B	2	297.688
CP220	29	Female	O	2	66
CP221	46	Female	B	2	1020
CP223	31	Female	B	2	150
CP227	39	Male	A	2	669
CP228	42	Male	O	2	538
CP229	19	Male	AB	2	572
CP230	33	Female	O	2	124
CP231	38	Male	O	2	939
CP232	48	Male	B	2	609
CP234	41	Male	A	2	1852.24
CP235	34	Male	B	2	540
CP237	34	Male	AB	2	4658.62
CP237	34	Male	AB	2	3352
CP238	32	Male	B	2	186
CP239	27	Male	O	2	2184
CP240	32	Female	O	2	395
CP244	32	Female	O	2	75
CP245	29	Male	A	2	996
CP246	31	Female	A	2	1082
CP247	29	Male	A	2	1185
CP248	31	Male	O	2	195
CP249	31	Female	B	2	22
CP250	32	Male	O	2	302
CP251	29	Male	O	2	207
CP253	50	Female	A	2	716.108
CP254	44	Male	A	2	252
CP255	46	Male	B	2	1156
CP256	43	Male	O	2	1649
CP256	43	Male	O	2	1623.72
CP26	51	Male	B	2	2857
CP260	42	Male	B	2	573
CP261	52	Male	O	2	1071
CP262	51	Female	O	2	1322
CP263	36	Female	A	2	1183
CP264	36	Female	AB	2	244.887
CP265	46	Female	O	2	1728
CP266	28	Male	O	2	68
CP267	43	Male	A	2	2013.12
CP267	43	Male	A	2	1511.63
CP268	48	Female	A	2	843.432
CP269	40	Female	O	2	1021
CP27	53	Male	AB	2	1927
CP270	34	Female	A	2	186
CP272	27	Male	AB	2	891
CP273	50	Male	A	2	379
CP274	46	Female	O	2	1276
CP275	46	Male	O	2	1770
CP276	33	Female	O	2	413
CP277	36	Male	B	2	1525
CP278	43	Male	A	2	3577.72
CP279	35	Male	AB	2	413
CP280	41	Male	A	2	2154
CP281	22	Male	A	2	639.549
CP282	30	Male	B	2	1010
CP285	37	Male	B	2	1787.58
CP287	38	Female	B	2	1451
CP287	38	Female	B	2	1326.02
CP288	42	Female	A	2	302
CP289	33	Male	O	2	574
CP29	42	Male	O	2	4318
CP291	30	Male	A	2	786
CP292	44	Male	A	2	3426
CP294	33	Male	A	2	1377
CP296	51	Female	A	2	4337
CP296	51	Female	A	2	2383.36
CP297	33	Male	A	2	1691.07
CP299	42	Male	B	2	816
CP300	25	Male	O	2	281
CP302	48	Male	A	2	440
CP303	52	Male	AB	2	5301
CP304	53	Female	O	2	287
CP305	30	Female	AB	2	535
CP307	27	Male	A	2	352
CP308	40	Female	B	2	250
CP308	40	Female	B	2	174.287
CP309	34	Male	B	2	1463.13
CP310	34	Female	B	2	896
CP311	49	Male	A	2	4582
CP312	55	Male	AB	2	1190.81
CP313	39	Female	A	2	566.802
CP315	19	Male	O	2	397
CP318	37	Male	B	2	2665
CP319	37	Male	AB	2	1012.78
CP319	37	Male	AB	2	878
CP32	42	Male	B	2	1911
CP320	42	Male	B	2	288
CP321	38	Female	A	2	1157
CP322	32	Female	A	2	174
CP323	37	Male	O	2	1023
CP324	46	Female	O	2	795
CP325	49	Female	O	2	3401
CP326	36	Male	B	2	757.765
CP327	36	Female	A	2	219
CP328	35	Female	O	2	2511
CP329	46	Male	A	2	875
CP330	44	Female	O	2	725
CP331	41	Male	AB	2	365
CP332	35	Male	O	2	2591
CP333	31	Female	O	2	155
CP334	38	Male	A	2	782
CP335	54	Female	A	2	907.088
CP336	55	Female	O	2	970
CP337	50	Female	O	2	4021
CP338	36	Male	A	2	438
CP34	42	Male	A	2	4086.37
CP341	42	Female	B	2	419
CP342	40	Female	O	2	435
CP344	39	Female	B	2	222
CP346	55	Male	B	2	5066
CP347	27	Male	B	2	142
CP348	32	Female	A	2	232
CP349	29	Female	B	2	465
CP350	27	Female	B	2	263
CP351	43	Female	O	2	1365
CP352	33	Female	A	2	2179
CP355	51	Female	B	2	341.456
CP356	54	Male	A	2	2637
CP357	33	Male	B	2	3717
CP358	31	Male	B	2	716
CP359	43	Female	O	2	2405
CP361	55	Female	A	2	755
CP364	43	Male	O	2	1110
CP365	39	Female	B	2	833
CP366	36	Female	A	2	1078
CP369	33	Male	O	2	764
CP371	30	Female	O	2	369.077
CP372	33	Female	A	2	2036
CP377	35	Male	AB	2	2028
CP378	38	Male	B	2	2185
CP380	39	Female	B	2	1131
CP381	43	Male	B	2	1317
CP385	36	Male	A	2	1798
CP386	35	Male	O	2	630.179
CP387	35	Male	B	2	619
CP388	22	Male	B	2	979
CP389	50	Female	O	2	1187
CP390	31	Male	B	2	632
CP391	48	Female	AB	2	222
CP392	36	Male	O	2	1467
CP393	41	Male	O	2	897
CP394	28	Male	A	2	477
CP397	31	Male	A	2	185
CP398	42	Female	O	2	482
CP399	49	Male	O	2	1245
CP400	25	Female	AB	2	227
CP401	32	Female	O	2	292
CP403	31	Male	O	2	3232
CP406	50	Female	O	2	2904
CP407	28	Female	A	2	715
CP413	44	Female	B	2	1505
CP416	31	Male	O	2	4376
CP418	39	Female	A	2	1472
CP419	34	Female	B	2	406
CP42	31	Male	B	2	2316
CP420	41	Female	A	2	263
CP422	38	Female	A	2	113
CP437	47	Female		2	1005
CP440	24	Female		2	1
CP447	28	Male	A	2	1190.75
CP448	51	Male	O	2	737.517
CP452	41	Female	O	2	82.481
CP455	41	Male	A	2	493.366
CP457	39	Male	A	2	441.323
CP460	47	Male	B	2	619.059
CP462	33	Male	O	2	356.446
CP463	35	Female	O	2	552.038
CP464	33	Male	AB	2	938.937
CP465	24	Female	AB	2	316.092
CP466	45	Female	A	2	1409.47
CP470	39	Male	O	2	222.538
CP472	29	Male	O	2	133.186
CP473	32	Male	A	2	741.33
CP474	28	Male	A	2	143.405
CP478	50	Male	A	2	505.831
CP479	39	Female	A	2	79.382
CP483	32	Male	O	2	1603.66
CP485	48	Male	A	2	3832.19
CP486	22	Female	O	2	476.692
CP489	51	Female	A	2	2677.68
CP490	35	Female	O	2	99.536
CP492	46	Female	O	2	127.643
CP495	41	Male	A	2	1297.42
CP496	47	Male	A	2	1168.31
CP498	53	Female	O	2	98.1
CP504	28	Male	A	2	1335.77
CP506	29	Female	O	2	193.649
CP507	22	Female	O	2	157.304
CP508	37	Male	A	2	156.889
CP517	45	Female	B	2	109.969
CP520	28	Male	A	2	1
CP525	42	Male	O	2	4541.68
CP526	29	Female	B	2	100.52
CP539	52	Male	A	2	651.894
CP542	29	Female	A	2	226.194
CP555	30	Female	A	2	153.302
CP565	44	Male	A	2	177.266
CP567	30	Female	AB	2	108.284
CP569	36	Female	A	2	1
CP579	35	Male	O	2	1
CP591	36	Female	B	2	240.88
CP60	34	Male	O	2	2797
CP61	42	Female	O	2	1523
CP67	45	Male	A	2	1744.41
CP76	31	Male	B	2	266
CP76	31	Male	B	2	245
CP84	27	Female	O	2	773
CP86	47	Female	A	2	6390
CP87	51	Male	A	2	130
CP89	44	Male	O	2	3631
CP92	23	Male	A	2	388
CP95	32	Male	O	2	1080
CP98	39	Male	B	2	3510.09
CP144	36	Male	B	3	1952
CP149	38	Female	B	3	711.091
CP182	44	Male	AB	3	1512
CP251	29	Male	O	3	117.04
CP264	36	Female	AB	3	328.27
CP282	30	Male	B	3	970.842
CP29	42	Male	O	3	3001
CP291	30	Male	A	3	503.99
CP320	42	Male	B	3	312.28
CP321	38	Female	A	3	499.825
CP327	36	Female	A	3	119.819
CP334	38	Male	A	3	653.982
CP355	51	Female	B	3	2332.93
CP371	30	Female	O	3	395.148
CP384	33	Male	A	3	1922
CP407	28	Female	A	3	298.754
CP408	50	Male	A	3	1337
CP409	36	Male	O	3	543
CP411	43	Male	AB	3	2162.94
CP411	43	Male	AB	3	2092.35
CP412	42	Female	A	3	146
CP415	38	Male	B	3	155
CP417	47	Female	B	3	312.086
CP423	48	Male	O	3	1419
CP441	27	Female		3	560.108
CP442	28	Female		3	139.085
CP443	39	Male	O	3	385.083
CP444	34	Male	AB	3	1
CP445	35	Female	A	3	194.183
CP446	26	Male	O	3	878.633
CP449	30	Male	B	3	1745.52
CP450	26	Female		3	496.264
CP453	38	Female	B	3	903.908
CP454	51	Female	B	3	1406.85
CP456	48	Female	B	3	1594.66
CP458	24	Male	O	3	268.811
CP459	45	Female		3	1138.32
CP461	43	Female	B	3	73.82
CP468	32	Male	O	3	1391.34
CP471	32	Male	A	3	1925.9
CP475	43	Male	O	3	6165.14
CP476	45	Male	B	3	1211.35
CP477	38	Male	O	3	1295.03
CP480	34	Female	A	3	559.696
CP481	46	Female	A	3	879.019
CP482	39	Male	B	3	1615.49
CP484	29	Female	B	3	105.491
CP487	49	Male	A	3	2000.73
CP491	30	Female	A	3	634.435
CP493	43	Female	O	3	1384.19
CP494	36	Female	A	3	431.415
CP497	39	Female	A	3	2976.04
CP499	31	Male	O	3	257.299
CP500	44	Female	O	3	390.272
CP503	23	Male	B	3	213.753
CP511	35	Female	A	3	198.664
CP516	46	Female	O	3	321.427
CP528	25	Male	A	3	161.898
CP529	38	Male	O	3	305.036
CP529	38	Male	O	3	298.754
CP540	32	Male	A	3	315.389
CP541	40	Male	O	3	1705.42
CP543	35	Male	B	3	1337.82
CP544	35	Female	B	3	350.499
CP545	47	Male	O	3	528.765
CP547	52	Female	AB	3	70.194
CP548	51	Male	B	3	341.176
CP549	32	Female	O	3	514.564
CP551	41	Male	A	3	1053.91
CP552	40	Female	O	3	155.566
CP556	26	Female	O	3	74.522
CP559	48	Male	B	3	2658.41
CP560	32	Male	O	3	240.317
CP561	38	Male	B	3	1571.43
CP562	37	Male	B	3	644.776
CP563	33	Female	B	3	110.644
CP566	39	Female	O	3	641.282
CP568	45	Male	O	3	1260.86
CP570	32	Male	AB	3	218.064
CP571	36	Female	A	3	215.061
CP572	50	Female	B	3	822.913
CP573	50	Male		3	331.598
CP574	32	Female	A	3	86.235
CP575	45	Male	O	3	793.166
CP576	36	Male	A	3	128.123
CP577	31	Male	B	3	217.07
CP578	28	Male	O	3	530.817
CP580	25	Female	B	3	1197.44
CP581	52	Female	B	3	849.284
CP582	29	Male	A	3	211.068
CP583	29	Female	O	3	459.315
CP584	52	Male	O	3	1053.02
CP585	36	Male	B	3	265.594
CP586	31	Male	A	3	201.888
CP587	34	Female	O	3	232.208
CP588	33	Female	O	3	2193.85
CP593	46	Male	AB	3	748.108
CP594	43	Female	A	3	1033.2
CP595	26	Male	A	3	125.481
CP596	35	Male	A	3	66.306
CP597	44	Female	A	3	205.317
CP598	33	Female	A	3	55.101
CP599	33	Male	A	3	542.354
CP604	44	Male	B	3	497.515
CP605	41	Female	A	3	497.515
CP606	32	Male	O	3	763.617
CP611	28	Male	O	3	149.554
CP612	19	Male	A	3	289.114
CP613	35	Female	O	3	383.063
CP615	38	Female	AB	3	124.105
CP616	31	Female	B	3	317.991
CP67	45	Male	A	3	1456.81
CP76	31	Male	B	3	365
CP76	31	Male	B	3	221.883
CP765	41	Female	A	3	243.027
CP129	50	Male	B	4	521.138
CP15	25	Male	A	4	180.208
CP189	39	Male	A	4	597.544
CP285	37	Male	B	4	1049.5
CP38	46	Male	A	4	2394.68
CP397	31	Male	A	4	317.497
CP406	50	Female	O	4	1622.12
CP411	43	Male	AB	4	1182.31
CP412	42	Female	A	4	210.986
CP42	31	Male	B	4	945.846
CP420	41	Female	A	4	360.658
CP426	45	Female	A	4	216.802
CP427	27	Male	B	4	48.18
CP443	39	Male	O	4	202.162
CP454	51	Female	B	4	624.782
CP457	39	Male	A	4	1271.56
CP469	44	Male	A	4	446.498
CP475	43	Male	O	4	2864.83
CP476	45	Male	B	4	532.925
CP510	40	Female	O	4	193.482
CP557	52	Female	AB	4	306.698
CP584	52	Male	O	4	828.282
CP589	34	Female	O	4	610.589
CP590	30	Female	B	4	709.823
CP592	52	Female	B	4	2391.34
CP599	33	Male	A	4	294.892
CP600	47	Male	O	4	790.41
CP601	43	Female	B	4	875.843
CP602	43	Female	B	4	721.801
CP603	39	Female	A	4	366.526
CP605	41	Female	A	4	1006.86
CP607	49	Female	B	4	743.444
CP608	24	Male	B	4	92.712
CP609	30	Male	B	4	186.449
CP610	28	Male	B	4	168.191
CP614	44	Female	B	4	385.01
CP617	51	Female	B	4	313.981
CP618	50	Male	B	4	74.93
CP619	39	Male	B	4	396.536
CP623	33	Male	O	4	622.59
CP833	48	Female	A	4	1251.08
CP202	45	Male	A	5	78.223
CP227	39	Male	A	5	184.597
CP248	31	Male	O	5	92.3
CP483	32	Male	O	5	766.322
CP535	19	Male	B	5	298.843
CP545	47	Male	O	5	122.052
CP588	33	Female	O	5	2367.13
CP605	41	Female	A	5	382.349
CP621	42	Female	O	5	268.612
CP622	43	Male	B	5	279.228
CP624	43	Male	A	5	191.619
CP625	45	Female	B	5	244.299
CP626	48	Male	B	5	486.221
CP627	21	Female	A	5	63.108
CP628	35	Male	B	5	96.737
CP629	43	Female	AB	5	537.835
CP630	45	Female	O	5	275.663
CP631	38	Female	O	5	129.005
CP632	45	Male		5	131.435
CP634	39	Female	O	5	102.53
CP636	51	Male	A	5	103.192
CP639	52	Female	A	5	240.476
CP640	33	Male	A	5	163.33
CP641	35	Male	A	5	199.755
CP642	31	Male	B	5	196.292
CP643	46	Female	O	5	266.957
CP645	41	Male		5	192.341
CP646	26	Male		5	121.404
CP648	25	Male	A	5	223.509
CP649	37	Female	B	5	194.205
CP650	32	Female	O	5	150.216
CP651	50	Female	O	5	297.456
CP652	34	Male	O	5	65.896
CP653	21	Male	A	5	119.884
CP654	39	Male	AB	5	421.196
CP656	32	Female	A	5	96.841
CP658	41	Female	A	5	96.379
CP660	36	Male	O	5	174.128
CP662	24	Male		5	146.193
CP664	31	Female	A	5	101.334
CP666	41	Female	AB	5	210.331
CP668	41	Male	A	5	173.001
CP669	37	Male	A	5	115.913
CP675	39	Male	B	5	28.67
CP677	32	Male	A	5	72.371
CP679	35	Female	AB	5	257.595
CP682	36	Male	B	5	147.214
CP685	38	Male	B	5	1247.68
CP692	33	Male	A	5	673.641
CP696	32	Female	A	5	16.168
CP698	41	Female	B	5	847.224
CP701	49	Female	O	5	110.273
CP707	33	Male		5	86.717
CP708	44	Female	A	5	287.913
CP709	43	Male	B	5	42.752
CP713	54	Male	B	5	2330.25
CP728	30	Male	AB	5	1351.96
CP739	33	Male	O	5	32.047
CP741	41	Male	A	5	213.114
CP743	27	Male	B	5	868.934
CP744	28	Male	B	5	19.787
CP756	54	Male	A	5	91.057
CP766	21	Male	O	5	190.827
CP779	30	Male	O	5	334.782
CP782	41	Female	A	5	290.145
CP789	40	Male	A	5	300.625
CP804	43	Female	A	5	90.202
CP808	35	Female	B	5	77.065
CP810	50	Male	AB	5	83.543
CP817	33	Female	O	5	184.543
CP824	33	Male	A	5	244.596
CP825	31	Female	A	5	280.796
CP832	50	Female	O	5	302.003
CP88	22	Female	B	5	122.137
CP239	27	Male	O	6	467.86
CP247	29	Male	A	6	289.276
CP318	37	Male	B	6	3670.7
CP352	33	Female	A	6	397.714
CP404	28	Male	A	6	130.802
CP406	50	Female	O	6	1974
CP418	39	Female	A	6	351.31
CP447	28	Male	A	6	237.912
CP454	51	Female	B	6	251.39
CP489	51	Female	A	6	606.043
CP491	30	Female	A	6	204.306
CP507	22	Female	O	6	120.535
CP545	47	Male	O	6	136
CP596	35	Male	A	6	41
CP613	35	Female	O	6	138.656
CP620	36	Female	A	6	484.864
CP621	42	Female	O	6	223.561
CP625	45	Female	B	6	214.064
CP633	48	Male	AB	6	119.601
CP635	40	Female		6	150.697
CP637	42	Male	B	6	227.348
CP638	39	Male	B	6	101.861
CP644	43	Male	O	6	65.547
CP647	30	Male	B	6	125.463
CP655	52	Male	A	6	520.195
CP657	31	Male	A	6	491.366
CP659	38	Male	B	6	137.779
CP661	30	Male	AB	6	232.568
CP663	45	Male	AB	6	908.902
CP665	43	Male	A	6	148.175
CP667	24	Male	O	6	402.891
CP670	24	Female		6	424.806
CP671	39	Female	A	6	491.965
CP672	42	Female		6	338.685
CP673	26	Female	B	6	1851.94
CP674	28	Male	AB	6	87.178
CP676	34	Male	A	6	204.66
CP678	29	Female	O	6	429.81
CP680	41	Female	B	6	655.091
CP681	34	Male	A	6	154.471
CP683	37	Male	A	6	35.612
CP684	51	Female	A	6	600.979
CP686	39	Male	A	6	28.9
CP688	48	Female	B	6	118.963
CP689	49	Female	O	6	203.941
CP690	43	Male	AB	6	144.759
CP691	42	Female	B	6	468.074
CP693	38	Male	B	6	525.718
CP694	34	Male	O	6	52.18
CP695	35	Male	A	6	497.683
CP697	44	Female	AB	6	162.669
CP699	27	Male	O	6	182.096
CP700	36	Male	O	6	60.454
CP702	40	Female	O	6	319
CP703	40	Male	B	6	263.363
CP704	44	Male	A	6	118.537
CP705	50	Female	A	6	60.901
CP706	54	Male	A	6	26.905
CP710	44	Male		6	77.365
CP711	37	Male	O	6	291.164
CP714	43	Female	A	6	976.934
CP715	38	Female	A	6	315.11
CP716	30	Female	O	6	265.638
CP717	39	Male	O	6	185.027
CP718	39	Male	B	6	841.838
CP719	28	Male	B	6	173.423
CP720	41	Female	O	6	170.06
CP721	38	Female	O	6	28.183
CP722	52	Male	B	6	981.316
CP724	41	Female	O	6	74.866
CP725	45	Female	B	6	214.303
CP726	43	Female	A	6	324
CP727	28	Male	B	6	101.153
CP729	45	Male	A	6	269.678
CP730	44	Female	AB	6	124.838
CP732	31	Male	A	6	215.344
CP733	25	Male	AB	6	129.73
CP735	34	Male	A	6	41.782
CP736	39	Female	B	6	170.607
CP738	38	Female	A	6	777.859
CP740	43	Male	A	6	128.717
CP742	35	Female	B	6	188.229
CP745	35	Male	A	6	261.013
CP746	32	Female	O	6	99.992
CP747	32	Male	AB	6	165.571
CP748	51	Female		6	105.57
CP749	40	Female		6	562.671
CP750	55	Female	O	6	254.368
CP751	42	Female	O	6	262.565
CP753	37	Male	O	6	87
CP754	31	Male	AB	6	342.978
CP755	30	Female	A	6	492.521
CP757	53	Female	O	6	746.094
CP758	49	Female	B	6	314.977
CP759	48	Female	A	6	535.554
CP760	30	Male	A	6	392.395
CP761	44	Female	O	6	223.359
CP762	52	Male	A	6	30.808
CP763	45	Male	O	6	149.846
CP764	22	Female	B	6	142.441
CP767	43	Female	A	6	211.927
CP768	45	Female	A	6	640.662
CP769	38	Male	B	6	244.15
CP770	46	Male	B	6	324.965
CP771	23	Female	O	6	214.394
CP775	34	Female	B	6	250.229
CP776	41	Male	A	6	662.678
CP777	45	Male	O	6	219.914
CP778	21	Male		6	12.824
CP780	35	Male	O	6	1240.97
CP783	47	Male	B	6	239.029
CP784	25	Male	A	6	156.524
CP785	34	Female	A	6	268.947
CP786	25	Male		6	215.599
CP787	26	Male	B	6	272.819
CP790	34	Female	A	6	226.858
CP791	42	Male	B	6	534.161
CP792	45	Female	O	6	45.766
CP793	50	Male	O	6	653.037
CP794	25	Male	A	6	47.629
CP795	46	Male	A	6	410.653
CP797	51	Male	A	6	1931
CP798	44	Male	A	6	86.375
CP799	41	Male	A	6	199.947
CP801	32	Male	B	6	54.077
CP802	33	Female	O	6	43.852
CP803	50	Male		6	393.15
CP805	48	Male	O	6	903.649
CP806	53	Male	A	6	249.647
CP809	35	Male	A	6	154.509
CP811	46	Male	A	6	1020.83
CP812	49	Male	O	6	295.46
CP813	36	Male	A	6	1339
CP814	43	Female	A	6	133.834
CP816	38	Female	O	6	109.121
CP819	44	Male	O	6	212.222
CP820	37	Female	O	6	72.082
CP826	32	Male	AB	6	485.397
CP827	45	Female		6	1
CP829	33	Male		6	135.207
CP830	20	Female	B	6	1164.08
CP831	39	Male	B	6	333.521
CP835	30	Male	B	6	1
CP838	28	Male	AB	6	236.736
CP839	31	Female	B	6	464.476
CP840	26	Male	B	6	59.159
CP841	23	Female	O	6	363.705
CP842	34	Male	B	6	231.037
CP844	24	Female	A	6	333.521
CP847	45	Female	A	6	256.757
CP848	23	Male	B	6	54.687
CP851	34	Male		6	101.4
CP853	44	Female	O	6	176.542
CP856	34	Male	O	6	176.291
CP859	46	Female	AB	6	189.894
CP863	28	Male	O	6	123.459
CP864	30	Male	A	6	67.873
CP865	37	Male	B	6	1
CP866	51	Male	O	6	166.897
CP868	50	Female	O	6	5869
CP876	27	Male	O	6	606.392
CP879	22	Female	A	6	105.236
CP892	44	Male	O	6	117
CP894	27	Male		6	185.895
CP903	36	Female	A	6	1114.89
CP936	34	Female	AB	6	611
CP940	25	Male	B	6	1
CP102	45	Female	B	7	240.748
CP122	42	Female	B	7	335.604
CP149	38	Female	B	7	245
CP202	45	Male	A	7	83.463
CP22	39	Male	A	7	261.096
CP341	42	Female	B	7	335.604
CP351	43	Female	O	7	711.921
CP379	38	Female	A	7	780.754
CP402	52	Female	B	7	340
CP405	39	Male	A	7	243.027
CP406	50	Female	O	7	1304
CP413	44	Female	B	7	240.748
CP50	36	Male	A	7	1486
CP50	36	Male	A	7	1486
CP504	28	Male	A	7	529.34
CP509	51	Female	O	7	357.631
CP51	36	Female	B	7	245
CP522	36	Female	O	7	425.614
CP523	32	Female	O	7	332.282
CP551	41	Male	A	7	334
CP592	52	Female	B	7	4995.07
CP686	39	Male	A	7	261.096
CP712	42	Female	A	7	212.616
CP781	51	Female	O	7	96.405
CP800	45	Female	AB	7	246.474
CP807	44	Female	O	7	647.151
CP821	46	Male	A	7	856.162
CP822	40	Male	B	7	164.595
CP831	39	Male	B	7	429
CP834	40	Male	B	7	465.027
CP837	38	Female	A	7	204.178
CP843	40	Male	B	7	518.177
CP846	36	Male	A	7	117.224
CP850	40	Male	A	7	410.187
CP852	40	Male	A	7	573.51
CP854	38	Male	AB	7	253.821
CP857	51	Female	O	7	1136.49
CP860	41	Female	O	7	213.26
CP861	44	Female	A	7	352.97
CP862	38	Male	B	7	94.07
CP867	40	Male	B	7	621.919
CP869	53	Male	A	7	1398.81
CP870	40	Male	O	7	82
CP871	45	Female	O	7	1167
CP872	50	Female	A	7	1489.6
CP873	33	Male	A	7	306.586
CP880	35	Male	A	7	216.534
CP881	50	Female	B	7	202.439
CP882	45	Male	B	7	863.37
CP884	48	Male	B	7	620.467
CP885	45	Male	O	7	493.767
CP887	41	Male	O	7	288
CP889	44	Female	O	7	205.119
CP890	48	Male	A	7	1225.94
CP891	44	Male	A	7	378
CP893	51	Male	O	7	375
CP895	34	Male	O	7	395
CP896	39	Female	A	7	372.648
CP897	36	Female	A	7	207.957
CP898	35	Male	O	7	295.219
CP899	35	Male	AB	7	47.335
CP900	24	Female	A	7	1125.68
CP901	36	Male	A	7	522
CP902	41	Male	B	7	397.626
CP904	41	Male	B	7	36.539
CP905	32	Male	A	7	407
CP906	20	Male	B	7	205.391
CP907	29	Male	B	7	203.549
CP908	40	Male	A	7	495
CP909	35	Male	B	7	1704.96
CP910	42	Female		7	201.464
CP911	31	Male	AB	7	324.522
CP912	46	Female	A	7	327.019
CP913	31	Male	B	7	89.739
CP914	35	Female	A	7	339.311
CP915	46	Female	O	7	116.91
CP916	37	Female	O	7	234.217
CP917	43	Male	A	7	151.909
CP919	38	Female	B	7	262.367
CP920	42	Female	O	7	122.596
CP921	42	Female	A	7	1544.81
CP922	26	Male	A	7	303.639
CP923	40	Female	O	7	539
CP924	28	Male	A	7	549.845
CP925	34	Female	O	7	123.09
CP926	37	Male	AB	7	503
CP927	30	Male	O	7	2402.51
CP928	45	Female	B	7	285
CP930	45	Female	A	7	317.172
CP931	30	Male	A	7	269
CP932	38	Male	A	7	87.729
CP933	25	Female	O	7	593
CP934	36	Male	B	7	553.927
CP935	31	Male	B	7	767
CP937	29	Male	AB	7	448.008
CP938	51	Female	A	7	575
CP942	28	Female	O	7	594.647
CP10	48	Female	O	8	346
CP11	50	Male	O	8	90.762
CP123	27	Female	A	8	303.587
CP14	46	Female	A	8	115.737
CP16	31	Female	O	8	241.187
CP167	25	Female	O	8	439
CP17	50	Male	O	8	487.656
CP18	26	Female	A	8	303.587
CP20	30	Female	A	8	298.551
CP21	45	Male	B	8	110.749
CP256	43	Male	O	8	868
CP343	44	Male	B	8	110.749
CP400	25	Female	AB	8	322.597
CP406	50	Female	O	8	262
CP486	22	Female	O	8	439
CP488	54	Female	AB	8	574.118
CP510	40	Female	O	8	365.914
CP526	29	Female	B	8	57.778
CP552	40	Female	O	8	108.105
CP554	35	Male	B	8	86.892
CP555	30	Female	A	8	215.855
CP564	43	Male	B	8	32.745
CP566	39	Female	O	8	268.08
CP568	45	Male	O	8	337
CP580	25	Female	B	8	263.407
CP592	52	Female	B	8	612
CP755	30	Female	A	8	298.551
CP765	41	Female	A	8	167.096
CP765	41	Female	A	8	102
CP866	51	Male	O	8	487.656
CP893	51	Male	O	8	90.762
CP9	27	Female	O	8	514
CP912	46	Female	A	8	115.737
CP929	32	Male	O	8	3564.77
CP939	33	Female	O	8	416
CP941	34	Male	AB	8	418
CP12	50	Male	A	9	282.388
CP19	44	Male	O	9	271.183
CP22	39	Male	A	9	176.371
CP478	50	Male	A	9	282.388
CP527	33	Male	A	9	750.152
CP556	26	Female	O	9	38.659
CP575	45	Male	O	9	271.183
CP588	33	Female	O	9	980.054
CP609	30	Male	B	9	71.958
CP88	22	Female	B	9	152.197
CP101	50	Female	A	10	457.691
CP103	37	Female	B	10	300.735
CP105	49	Male	A	10	1237.71
CP108	48	Male	AB	10	19.307
CP111	37	Male	A	10	561.758
CP117	33	Male	A	10	144.926
CP119	32	Male	B	10	253.343
CP120	36	Male	A	10	499.223
CP125	39	Female	B	10	213.095
CP129	50	Male	B	10	289.625
CP13	31	Male	B	10	782.202
CP134	37	Female	B	10	79.073
CP135	32	Female	O	10	410.705
CP137	32	Female	B	10	16.178
CP155	31	Female	B	10	428.977
CP162	37	Female	B	10	83.136
CP164	30	Male	B	10	109.711
CP166	34	Male	AB	10	78.389
CP170	44	Male	B	10	372.032
CP171	43	Female	O	10	94.529
CP174	49	Male	B	10	50.663
CP175	26	Female	B	10	301.459
CP176	50	Female	AB	10	460.786
CP181	37	Male	AB	10	924.054
CP189	39	Male	A	10	245.498
CP190	40	Male	O	10	4023.7
CP202	45	Male	A	10	94.057
CP209	30	Female	AB	10	27.332
CP212	41	Male	B	10	39.279
CP218	37	Male	A	10	343.858
CP221	46	Female	B	10	293.831
CP222	52	Male	O	10	106.766
CP234	41	Male	A	10	502.01
CP238	32	Male	B	10	57.902
CP24	36	Male	A	10	164.347
CP241	30	Female	O	10	50.332
CP246	31	Female	A	10	1171.63
CP251	29	Male	O	10	73.794
CP266	28	Male	O	10	49.551
CP27	53	Male	AB	10	674.086
CP271	41	Female	A	10	33.589
CP274	46	Female	O	10	333.645
CP276	33	Female	O	10	103.203
CP277	36	Male	B	10	1856.85
CP278	43	Male	A	10	533.497
CP279	35	Male	AB	10	147.468
CP281	22	Male	A	10	256
CP291	30	Male	A	10	177.371
CP295	46	Male	A	10	253.999
CP307	27	Male	A	10	49.449
CP308	40	Female	B	10	92.19
CP318	37	Male	B	10	1835.14
CP327	36	Female	A	10	88.262
CP347	27	Male	B	10	52.694
CP348	32	Female	A	10	39.102
CP350	27	Female	B	10	600.238
CP360	35	Female	B	10	74.455
CP362	53	Female	A	10	142
CP363	38	Female	A	10	1
CP367	37	Female	A	10	147
CP368	36	Male	O	10	142
CP37	29	Female	O	10	410.169
CP374	39	Female	O	10	375
CP379	38	Female	A	10	147.012
CP38	46	Male	A	10	2764.16
CP380	39	Female	B	10	334.818
CP381	43	Male	B	10	151.006
CP383	40	Male	A	10	146
CP39	51	Female	O	10	427.885
CP395	35	Male	O	10	1
CP401	32	Female	O	10	41.241
CP404	28	Male	A	10	46.326
CP411	43	Male	AB	10	552.091
CP412	42	Female	A	10	118.853
CP429	42	Male		10	128.376
CP43	33	Female	A	10	40.22
CP431	55	Male		10	43.638
CP432	31	Female		10	19.294
CP439	37	Female		10	256
CP443	39	Male	O	10	68.686
CP444	34	Male	AB	10	1
CP445	35	Female	A	10	73.611
CP450	26	Female		10	15.003
CP456	48	Female	B	10	198.732
CP471	32	Male	A	10	423.086
CP48	55	Female	A	10	828.74
CP496	47	Male	A	10	342.48
CP499	31	Male	O	10	56.416
CP505	49	Female	A	10	279.872
CP508	37	Male	A	10	75.609
CP514	42	Female	B	10	92.619
CP529	38	Male	O	10	92.759
CP531	51	Female	A	10	1583.2
CP537	42	Female	A	10	259.466
CP547	52	Female	AB	10	26.412
CP55	45	Male	AB	10	867.868
CP551	41	Male	A	10	300.686
CP56	44	Male	O	10	773.345
CP569	36	Female	A	10	1
CP57	46	Female	A	10	275.148
CP584	52	Male	O	10	168.89
CP591	36	Female	B	10	402.967
CP592	52	Female	B	10	617.722
CP60	34	Male	O	10	227.621
CP610	28	Male	B	10	89.536
CP611	28	Male	O	10	59.162
CP62	33	Female	A	10	272.63
CP621	42	Female	O	10	303.642
CP629	43	Female	AB	10	191
CP636	51	Male	A	10	43
CP637	42	Male	B	10	244.322
CP638	39	Male	B	10	52.953
CP639	52	Female	A	10	217
CP64	30	Female	A	10	61.735
CP640	33	Male	A	10	98.781
CP649	37	Female	B	10	286.345
CP652	34	Male	O	10	106.397
CP66	48	Female	AB	10	173.178
CP664	31	Female	A	10	77.52
CP666	41	Female	AB	10	149
CP676	34	Male	A	10	66.97
CP680	41	Female	B	10	330.901
CP680	41	Female	B	10	316.887
CP685	38	Male	B	10	398
CP687	44	Male	A	10	77.304
CP692	33	Male	A	10	48
CP693	38	Male	B	10	483.431
CP696	32	Female	A	10	13.555
CP7	39	Female	O	10	128.55
CP700	36	Male	O	10	58.393
CP701	49	Female	O	10	112
CP705	50	Female	A	10	56.809
CP707	33	Male		10	90
CP71	32	Female	B	10	551.244
CP72	33	Female	AB	10	734.855
CP725	45	Female	B	10	873.224
CP741	41	Male	A	10	285
CP749	40	Female		10	366
CP75	37	Male	O	10	110.903
CP750	55	Female	O	10	188.661
CP756	54	Male	A	10	309.158
CP76	31	Male	B	10	215.106
CP77	31	Male	B	10	289.292
CP771	23	Female	O	10	540.445
CP777	45	Male	O	10	168.483
CP779	30	Male	O	10	398.485
CP78	27	Female	A	10	179.903
CP783	47	Male	B	10	112
CP787	26	Male	B	10	288.498
CP79	50	Female	A	10	502.487
CP799	41	Male	A	10	112
CP8	44	Female	B	10	542.958
CP80	20	Male	O	10	79.173
CP803	50	Male		10	167.678
CP804	43	Female	A	10	762.112
CP805	48	Male	O	10	289
CP806	53	Male	A	10	214.447
CP808	35	Female	B	10	77
CP81	36	Female	A	10	31.988
CP810	50	Male	AB	10	49
CP813	36	Male	A	10	1051.47
CP817	33	Female	O	10	297.959
CP82	53	Female	AB	10	624.445
CP820	37	Female	O	10	44
CP824	33	Male	A	10	273
CP825	31	Female	A	10	145
CP832	50	Female	O	10	592.239
CP834	40	Male	B	10	634.82
CP84	27	Female	O	10	108.1
CP857	51	Female	O	10	553.305
CP86	47	Female	A	10	45.088
CP863	28	Male	O	10	75
CP865	37	Male	B	10	1
CP87	51	Male	A	10	101.21
CP882	45	Male	B	10	663.435
CP889	44	Female	O	10	82.036
CP9	27	Female	O	10	405.174
CP903	36	Female	A	10	768.499
CP919	38	Female	B	10	256
CP92	23	Male	A	10	149.843
CP929	32	Male	O	10	1094.75
CP936	34	Female	AB	10	733.334
CP94	44	Male	A	10	312.116
CP940	25	Male	B	10	1
CP95	32	Male	O	10	130.72
CP99	33	Female	B	10	39.688
CP10	48	Female	O	11	212.584
CP104	38	Male	A	11	122.419
CP107	36	Female	A	11	119.955
CP110	38	Female	O	11	50.829
CP112	24	Female	O	11	333.086
CP114	51	Female	A	11	199.885
CP116	45	Female	B	11	331.5
CP118	45	Female	A	11	177.042
CP123	27	Female	A	11	62.888
CP126	47	Male	O	11	198.16
CP127	46	Female	B	11	310.601
CP128	45	Male	O	11	119.911
CP132	25	Male	B	11	131.323
CP136	43	Male	B	11	294.464
CP138	50	Female	B	11	75.416
CP141	30	Female	O	11	568.338
CP143	30	Female	A	11	203.818
CP144	36	Male	B	11	389.329
CP145	31	Male	A	11	278.331
CP146	54	Male	O	11	380.868
CP147	40	Male	B	11	40.56
CP150	38	Female	A	11	43.598
CP152	21	Female	A	11	27.967
CP153	42	Female	O	11	269.666
CP161	28	Female	A	11	48.881
CP168	33	Male	B	11	165.116
CP169	26	Female	B	11	235.82
CP172	42	Female	A	11	690.771
CP173	47	Female	O	11	229.961
CP178	36	Male	O	11	126.865
CP179	50	Female	O	11	157.152
CP180	45	Male	AB	11	244.355
CP182	44	Male	AB	11	408.203
CP184	30	Male	A	11	652.508
CP186	34	Male	O	11	738.552
CP187	37	Male	B	11	284
CP188	35	Male	B	11	2226.51
CP193	48	Female	B	11	349
CP194	45	Female	O	11	22.615
CP196	29	Male	B	11	182.248
CP199	29	Male	A	11	274.851
CP200	35	Male	O	11	321.728
CP201	38	Female	A	11	40
CP205	29	Male	B	11	387.47
CP206	39	Male	AB	11	310.395
CP208	40	Male	O	11	206.253
CP210	33	Female	A	11	73.139
CP211	42	Male	O	11	242.369
CP213	33	Female	A	11	90.921
CP214	51	Female	O	11	159.643
CP215	32	Male	O	11	321.555
CP216	29	Female	A	11	393.663
CP219	23	Male	B	11	73.034
CP220	29	Female	O	11	58.987
CP222	52	Male	O	11	110.983
CP223	31	Female	B	11	34.229
CP224	50	Male	B	11	316.033
CP228	42	Male	O	11	107.226
CP230	33	Female	O	11	55.071
CP233	37	Female	B	11	39
CP234	41	Male	A	11	532.434
CP237	34	Male	AB	11	1874.45
CP239	27	Male	O	11	146.608
CP240	32	Female	O	11	61.591
CP243	32	Female	A	11	808.66
CP249	31	Female	B	11	1
CP250	32	Male	O	11	123.668
CP254	44	Male	A	11	76.543
CP255	46	Male	B	11	244.611
CP256	43	Male	O	11	1528.24
CP258	38	Male	O	11	257.464
CP259	46	Male	B	11	1
CP260	42	Male	B	11	145.499
CP261	52	Male	O	11	144.434
CP262	51	Female	O	11	391.454
CP265	46	Female	O	11	587.871
CP267	43	Male	A	11	671.312
CP269	40	Female	O	11	130.608
CP272	27	Male	AB	11	294
CP273	50	Male	A	11	35.383
CP275	46	Male	O	11	535.304
CP282	30	Male	B	11	221.706
CP285	37	Male	B	11	532.981
CP286	34	Male	O	11	30.211
CP288	42	Female	A	11	130.066
CP290	45	Female	O	11	77.139
CP294	33	Male	A	11	225.034
CP296	51	Female	A	11	162.703
CP297	33	Male	A	11	179.295
CP299	42	Male	B	11	141.467
CP303	52	Male	AB	11	528
CP304	53	Female	O	11	39.167
CP305	30	Female	AB	11	376.567
CP310	34	Female	B	11	937.609
CP311	49	Male	A	11	321.028
CP312	55	Male	AB	11	62.168
CP313	39	Female	A	11	249.459
CP314	41	Female	A	11	56.478
CP315	19	Male	O	11	312.481
CP319	37	Male	AB	11	104.413
CP320	42	Male	B	11	94.259
CP321	38	Female	A	11	768.263
CP322	32	Female	A	11	142.016
CP325	49	Female	O	11	151.241
CP328	35	Female	O	11	457.503
CP331	41	Male	AB	11	51.055
CP332	35	Male	O	11	663.577
CP334	38	Male	A	11	114.845
CP335	54	Female	A	11	91.168
CP339	41	Male	B	11	500.697
CP343	44	Male	B	11	118.206
CP346	55	Male	B	11	1166.46
CP349	29	Female	B	11	798.164
CP351	43	Female	O	11	368.496
CP352	33	Female	A	11	370.232
CP355	51	Female	B	11	3418.47
CP356	54	Male	A	11	306.052
CP361	55	Female	A	11	389.605
CP365	39	Female	B	11	115.138
CP366	36	Female	A	11	213.354
CP369	33	Male	O	11	20
CP370	33	Female	B	11	264.774
CP371	30	Female	O	11	157.97
CP372	33	Female	A	11	374
CP377	35	Male	AB	11	235.326
CP384	33	Male	A	11	280.623
CP390	31	Male	B	11	71.149
CP394	28	Male	A	11	115
CP397	31	Male	A	11	61.833
CP398	42	Female	O	11	129.114
CP399	49	Male	O	11	240.421
CP40	32	Female	A	11	87.773
CP400	25	Female	AB	11	302
CP405	39	Male	A	11	162.328
CP406	50	Female	O	11	971
CP407	28	Female	A	11	849.016
CP408	50	Male	A	11	204.286
CP409	36	Male	O	11	154.505
CP410	31	Male	B	11	95.59
CP414	45	Male	A	11	165.857
CP416	31	Male	O	11	468.119
CP417	47	Female	B	11	47.865
CP418	39	Female	A	11	318.496
CP419	34	Female	B	11	184.314
CP420	41	Female	A	11	163.326
CP422	38	Female	A	11	238.325
CP423	48	Male	O	11	218.536
CP425	32	Female	B	11	366.736
CP426	45	Female	A	11	124.568
CP428	39	Female		11	67.293
CP430	54	Male		11	445.25
CP434	43	Female		11	130.274
CP437	47	Female		11	157.197
CP44	32	Female	A	11	31.503
CP441	27	Female		11	475.893
CP442	28	Female		11	46.757
CP447	28	Male	A	11	190.452
CP448	51	Male	O	11	273.573
CP449	30	Male	B	11	354.941
CP452	41	Female	O	11	61
CP453	38	Female	B	11	71.692
CP454	51	Female	B	11	722.36
CP457	39	Male	A	11	676.609
CP459	45	Female		11	102.585
CP46	48	Male	B	11	184.646
CP460	47	Male	B	11	308.681
CP461	43	Female	B	11	23.969
CP462	33	Male	O	11	139.497
CP466	45	Female	A	11	218.717
CP469	44	Male	A	11	119.635
CP470	39	Male	O	11	487.687
CP472	29	Male	O	11	25.407
CP474	28	Male	A	11	64.872
CP475	43	Male	O	11	2320.7
CP476	45	Male	B	11	289.847
CP477	38	Male	O	11	167.493
CP479	39	Female	A	11	34.788
CP480	34	Female	A	11	59.575
CP482	39	Male	B	11	897.442
CP484	29	Female	B	11	407.251
CP485	48	Male	A	11	1047.93
CP487	49	Male	A	11	200.939
CP488	54	Female	AB	11	428.438
CP489	51	Female	A	11	746.776
CP490	35	Female	O	11	24
CP491	30	Female	A	11	197.046
CP492	46	Female	O	11	91.802
CP494	36	Female	A	11	70.661
CP497	39	Female	A	11	1040.96
CP500	44	Female	O	11	152.196
CP501	49	Male	A	11	531.255
CP502	48	Female	B	11	180.022
CP506	29	Female	O	11	125.39
CP507	22	Female	O	11	64.097
CP509	51	Female	O	11	105.003
CP510	40	Female	O	11	490.718
CP511	35	Female	A	11	79.607
CP512	51	Male	O	11	122.266
CP515	37	Male	B	11	164.806
CP516	46	Female	O	11	131.75
CP519	33	Male	B	11	43.218
CP521	31	Male	A	11	137.609
CP522	36	Female	O	11	152.058
CP523	32	Female	O	11	269.637
CP526	29	Female	B	11	91.424
CP527	33	Male	A	11	619.905
CP530	39	Male	O	11	99.702
CP533	29	Male	A	11	339.703
CP534	43	Male	A	11	489.476
CP538	34	Female	B	11	65.632
CP539	52	Male	A	11	45.017
CP540	32	Male	A	11	151.594
CP541	40	Male	O	11	441.713
CP542	29	Female	A	11	240.667
CP542	29	Female	A	11	194.851
CP543	35	Male	B	11	140.935
CP544	35	Female	B	11	1298.13
CP545	47	Male	O	11	94.876
CP548	51	Male	B	11	177.058
CP549	32	Female	O	11	136.033
CP552	40	Female	O	11	94.782
CP554	35	Male	B	11	54.435
CP555	30	Female	A	11	198.822
CP556	26	Female	O	11	250.453
CP558	44	Female	O	11	301.813
CP559	48	Male	B	11	583.896
CP560	32	Male	O	11	116.328
CP564	43	Male	B	11	24.891
CP566	39	Female	O	11	187.924
CP567	30	Female	AB	11	52.741
CP568	45	Male	O	11	274.347
CP571	36	Female	A	11	35.036
CP574	32	Female	A	11	41.083
CP577	31	Male	B	11	136.026
CP578	28	Male	O	11	382.803
CP579	35	Male	O	11	1
CP582	29	Male	A	11	32.894
CP585	36	Male	B	11	129.523
CP586	31	Male	A	11	82.323
CP587	34	Female	O	11	176.404
CP588	33	Female	O	11	971.53
CP593	46	Male	AB	11	105.125
CP594	43	Female	A	11	287.894
CP595	26	Male	A	11	79.272
CP596	35	Male	A	11	28.8
CP597	44	Female	A	11	118.906
CP598	33	Female	A	11	1
CP599	33	Male	A	11	114.637
CP6	48	Female	A	11	1
CP600	47	Male	O	11	515.992
CP601	43	Female	B	11	127.426
CP602	43	Female	B	11	143.839
CP603	39	Female	A	11	244.814
CP605	41	Female	A	11	708.713
CP606	32	Male	O	11	155.126
CP607	49	Female	B	11	231.657
CP608	24	Male	B	11	25.771
CP612	19	Male	A	11	117.924
CP613	35	Female	O	11	98.456
CP614	44	Female	B	11	175.178
CP615	38	Female	AB	11	58
CP616	31	Female	B	11	205.562
CP617	51	Female	B	11	640.876
CP618	50	Male	B	11	27.361
CP620	36	Female	A	11	515.387
CP628	35	Male	B	11	91.832
CP63	34	Female	B	11	231.055
CP631	38	Female	O	11	98.949
CP634	39	Female	O	11	133.709
CP635	40	Female		11	96.423
CP641	35	Male	A	11	218.771
CP642	31	Male	B	11	257.05
CP643	46	Female	O	11	396.246
CP644	43	Male	O	11	68.766
CP645	41	Male		11	211.513
CP646	26	Male		11	283
CP647	30	Male	B	11	343.368
CP65	26	Male	AB	11	139.368
CP650	32	Female	O	11	124.358
CP651	50	Female	O	11	392.044
CP654	39	Male	AB	11	291
CP656	32	Female	A	11	112.819
CP657	31	Male	A	11	537.009
CP661	30	Male	AB	11	215.814
CP665	43	Male	A	11	143.757
CP667	24	Male	O	11	263.226
CP669	37	Male	A	11	74.537
CP67	45	Male	A	11	566.951
CP670	24	Female		11	319.533
CP671	39	Female	A	11	537
CP672	42	Female		11	205.845
CP673	26	Female	B	11	77.583
CP678	29	Female	O	11	300.896
CP679	35	Female	AB	11	222.744
CP681	34	Male	A	11	129.918
CP683	37	Male	A	11	27.817
CP684	51	Female	A	11	306.991
CP687	44	Male	A	11	73.576
CP688	48	Female	B	11	220.232
CP690	43	Male	AB	11	578.349
CP691	42	Female	B	11	339.732
CP694	34	Male	O	11	22.621
CP695	35	Male	A	11	580.825
CP699	27	Male	O	11	242.004
CP702	40	Female	O	11	282.123
CP703	40	Male	B	11	160.169
CP704	44	Male	A	11	195.288
CP708	44	Female	A	11	197.711
CP710	44	Male		11	50.3
CP711	37	Male	O	11	234.417
CP713	54	Male	B	11	1104.67
CP714	43	Female	A	11	544.876
CP715	38	Female	A	11	498.162
CP716	30	Female	O	11	987.255
CP717	39	Male	O	11	337.299
CP718	39	Male	B	11	441.517
CP719	28	Male	B	11	262.322
CP720	41	Female	O	11	207.33
CP721	38	Female	O	11	19
CP722	52	Male	B	11	813.867
CP724	41	Female	O	11	126.125
CP726	43	Female	A	11	355.97
CP727	28	Male	B	11	126.566
CP728	30	Male	AB	11	1486.35
CP729	45	Male	A	11	497.391
CP730	44	Female	AB	11	148.264
CP732	31	Male	A	11	219
CP733	25	Male	AB	11	75.868
CP736	39	Female	B	11	154.586
CP738	38	Female	A	11	295
CP74	32	Male	A	11	471.388
CP746	32	Female	O	11	72.155
CP748	51	Female		11	61.889
CP753	37	Male	O	11	18
CP754	31	Male	AB	11	336.917
CP758	49	Female	B	11	253.873
CP759	48	Female	A	11	365.596
CP760	30	Male	A	11	145.895
CP761	44	Female	O	11	87.676
CP763	45	Male	O	11	88.569
CP769	38	Male	B	11	59.785
CP770	46	Male	B	11	186.396
CP775	34	Female	B	11	197.195
CP778	21	Male		11	14.432
CP780	35	Male	O	11	519.138
CP785	34	Female	A	11	175.699
CP786	25	Male		11	121.265
CP790	34	Female	A	11	305.037
CP791	42	Male	B	11	225.425
CP792	45	Female	O	11	90.815
CP793	50	Male	O	11	282.907
CP794	25	Male	A	11	47.341
CP795	46	Male	A	11	256
CP797	51	Male	A	11	137.127
CP798	44	Male	A	11	73.674
CP801	32	Male	B	11	51.211
CP802	33	Female	O	11	35.472
CP807	44	Female	O	11	685.258
CP809	35	Male	A	11	134.548
CP811	46	Male	A	11	231.745
CP812	49	Male	O	11	353.773
CP814	43	Female	A	11	93.743
CP816	38	Female	O	11	124.237
CP818	34	Male	O	11	250.596
CP819	44	Male	O	11	199.837
CP821	46	Male	A	11	603.399
CP822	40	Male	B	11	107.85
CP826	32	Male	AB	11	545.072
CP827	45	Female		11	1
CP829	33	Male		11	125.226
CP831	39	Male	B	11	222
CP836	47	Female	B	11	89.314
CP837	38	Female	A	11	85.859
CP839	31	Female	B	11	238.199
CP840	26	Male	B	11	44.312
CP841	23	Female	O	11	238.274
CP843	40	Male	B	11	184.397
CP844	24	Female	A	11	276.506
CP846	36	Male	A	11	79.825
CP847	45	Female	A	11	291.641
CP85	36	Female	A	11	117.296
CP850	40	Male	A	11	640.545
CP851	34	Male		11	132.384
CP853	44	Female	O	11	167.321
CP854	38	Male	AB	11	250.194
CP858	43	Female	B	11	193.939
CP859	46	Female	AB	11	149.534
CP862	38	Male	B	11	55.844
CP864	30	Male	A	11	71.858
CP867	40	Male	B	11	133.153
CP868	50	Female	O	11	4701.08
CP869	53	Male	A	11	826.481
CP872	50	Female	A	11	317.357
CP873	33	Male	A	11	135.4
CP874	36	Male	A	11	175.997
CP88	22	Female	B	11	179.032
CP880	35	Male	A	11	65.945
CP881	50	Female	B	11	56.137
CP883	38	Male	B	11	826.883
CP885	45	Male	O	11	294.23
CP887	41	Male	O	11	355
CP890	48	Male	A	11	1340.22
CP891	44	Male	A	11	487.587
CP892	44	Male	O	11	74
CP895	34	Male	O	11	357.815
CP896	39	Female	A	11	223.17
CP897	36	Female	A	11	147.89
CP904	41	Male	B	11	46.776
CP906	20	Male	B	11	225.147
CP908	40	Male	A	11	390.571
CP909	35	Male	B	11	665.034
CP911	31	Male	AB	11	228.979
CP914	35	Female	A	11	272.491
CP916	37	Female	O	11	155.013
CP917	43	Male	A	11	83.659
CP918	54	Male	B	11	819.847
CP920	42	Female	O	11	97.766
CP921	42	Female	A	11	698.059
CP923	40	Female	O	11	362.813
CP925	34	Female	O	11	100.643
CP926	37	Male	AB	11	244.249
CP928	45	Female	B	11	140.878
CP930	45	Female	A	11	89.278
CP931	30	Male	A	11	186.973
CP932	38	Male	A	11	31.623
CP933	25	Female	O	11	256.361
CP934	36	Male	B	11	115.425
CP935	31	Male	B	11	430
CP938	51	Female	A	11	723.779
CP939	33	Female	O	11	357.086
CP942	28	Female	O	11	433.445
CP96	42	Female	B	11	208.951
CP98	39	Male	B	11	438.788
CP102	45	Female	B	12	159.406
CP105	49	Male	A	12	844.333
CP11	50	Male	O	12	36.938
CP111	37	Male	A	12	523.132
CP114	51	Female	A	12	259.742
CP116	45	Female	B	12	245.379
CP118	45	Female	A	12	114.579
CP119	32	Male	B	12	228.117
CP120	36	Male	A	12	262.907
CP122	42	Female	B	12	164.872
CP129	50	Male	B	12	362.821
CP13	31	Male	B	12	679.612
CP135	32	Female	O	12	254.02
CP136	43	Male	B	12	188.572
CP137	32	Female	B	12	19.303
CP138	50	Female	B	12	109.496
CP14	46	Female	A	12	54.471
CP143	30	Female	A	12	207.25
CP155	31	Female	B	12	351.154
CP157	45	Male	O	12	139.244
CP16	31	Female	O	12	59.569
CP163	42	Female	O	12	290.943
CP164	30	Male	B	12	94.079
CP167	25	Female	O	12	525.317
CP170	44	Male	B	12	307.597
CP171	43	Female	O	12	176.387
CP174	49	Male	B	12	74.084
CP175	26	Female	B	12	294.162
CP176	50	Female	AB	12	593.923
CP177	38	Female	O	12	293.512
CP18	26	Female	A	12	196.277
CP180	45	Male	AB	12	159.22
CP181	37	Male	AB	12	841.526
CP182	44	Male	AB	12	432.285
CP189	39	Male	A	12	237.125
CP19	44	Male	O	12	192.019
CP190	40	Male	O	12	2659.78
CP200	35	Male	O	12	233.831
CP202	45	Male	A	12	80.382
CP206	39	Male	AB	12	176.113
CP209	30	Female	AB	12	38.96
CP218	37	Male	A	12	277.126
CP219	23	Male	B	12	81.668
CP22	39	Male	A	12	136.675
CP220	29	Female	O	12	54.325
CP221	46	Female	B	12	187.174
CP227	39	Male	A	12	268.381
CP238	32	Male	B	12	55.089
CP239	27	Male	O	12	125.896
CP24	36	Male	A	12	114.669
CP247	29	Male	A	12	583.842
CP250	32	Male	O	12	98.559
CP251	29	Male	O	12	65.556
CP255	46	Male	B	12	241.276
CP260	42	Male	B	12	172.53
CP265	46	Female	O	12	305.61
CP266	28	Male	O	12	65.651
CP267	43	Male	A	12	368.444
CP27	53	Male	AB	12	459.381
CP271	41	Female	A	12	32.455
CP272	27	Male	AB	12	485.617
CP273	50	Male	A	12	27.77
CP274	46	Female	O	12	254.866
CP277	36	Male	B	12	2016.34
CP278	43	Male	A	12	467.224
CP285	37	Male	B	12	645.157
CP291	30	Male	A	12	198.458
CP304	53	Female	O	12	44.023
CP305	30	Female	AB	12	353.741
CP307	27	Male	A	12	47.225
CP309	34	Male	B	12	332.026
CP312	55	Male	AB	12	68.421
CP326	36	Male	B	12	278.7
CP327	36	Female	A	12	115.929
CP335	54	Female	A	12	111.43
CP344	39	Female	B	12	42.44
CP348	32	Female	A	12	33.317
CP351	43	Female	O	12	320.448
CP352	33	Female	A	12	254.452
CP355	51	Female	B	12	2578.55
CP38	46	Male	A	12	2800.89
CP381	43	Male	B	12	134.078
CP39	51	Female	O	12	356.997
CP399	49	Male	O	12	371.264
CP407	28	Female	A	12	268.321
CP410	31	Male	B	12	129.961
CP412	42	Female	A	12	104.754
CP414	45	Male	A	12	64.587
CP415	38	Male	B	12	252.555
CP416	31	Male	O	12	522.242
CP417	47	Female	B	12	84.9
CP418	39	Female	A	12	344.479
CP419	34	Female	B	12	131.807
CP426	45	Female	A	12	127.302
CP429	42	Male		12	145.457
CP430	54	Male		12	116.239
CP431	55	Male		12	36.382
CP432	31	Female		12	26.931
CP435	45	Female	O	12	189.187
CP441	27	Female		12	555.422
CP442	28	Female		12	57.815
CP446	26	Male	O	12	126.625
CP447	28	Male	A	12	130.733
CP448	51	Male	O	12	234.678
CP449	30	Male	B	12	226.011
CP453	38	Female	B	12	104.832
CP454	51	Female	B	12	639.442
CP457	39	Male	A	12	621.916
CP459	45	Female		12	132.316
CP460	47	Male	B	12	243.139
CP461	43	Female	B	12	1
CP471	32	Male	A	12	399.085
CP475	43	Male	O	12	2331.63
CP476	45	Male	B	12	358.169
CP48	55	Female	A	12	966.742
CP482	39	Male	B	12	535.659
CP484	29	Female	B	12	266.47
CP485	48	Male	A	12	307.958
CP487	49	Male	A	12	404.293
CP488	54	Female	AB	12	756.333
CP491	30	Female	A	12	201.632
CP493	43	Female	O	12	370.809
CP496	47	Male	A	12	297.289
CP497	39	Female	A	12	1646.93
CP499	31	Male	O	12	62.762
CP50	36	Male	A	12	147.855
CP500	44	Female	O	12	158.55
CP501	49	Male	A	12	323.152
CP508	37	Male	A	12	91.162
CP509	51	Female	O	12	119.8
CP512	51	Male	O	12	140.531
CP514	42	Female	B	12	94.845
CP515	37	Male	B	12	195.766
CP517	45	Female	B	12	74.209
CP521	31	Male	A	12	71.018
CP522	36	Female	O	12	244.368
CP528	25	Male	A	12	141.169
CP529	38	Male	O	12	75.224
CP533	29	Male	A	12	453.271
CP537	42	Female	A	12	295.285
CP541	40	Male	O	12	268.421
CP543	35	Male	B	12	136.668
CP545	47	Male	O	12	102.832
CP55	45	Male	AB	12	534.311
CP551	41	Male	A	12	211.519
CP552	40	Female	O	12	103.637
CP556	26	Female	O	12	181.84
CP559	48	Male	B	12	215.992
CP56	44	Male	O	12	626.237
CP560	32	Male	O	12	96.658
CP562	37	Male	B	12	106.436
CP564	43	Male	B	12	16.298
CP568	45	Male	O	12	214.287
CP57	46	Female	A	12	2913.89
CP576	36	Male	A	12	78.989
CP584	52	Male	O	12	208.778
CP590	30	Female	B	12	267.055
CP592	52	Female	B	12	741.173
CP60	34	Male	O	12	126.21
CP600	47	Male	O	12	323.254
CP601	43	Female	B	12	157.618
CP602	43	Female	B	12	161.172
CP603	39	Female	A	12	320.122
CP61	42	Female	O	12	159.924
CP617	51	Female	B	12	649.397
CP62	33	Female	A	12	203.242
CP620	36	Female	A	12	333.682
CP622	43	Male	B	12	368.536
CP635	40	Female		12	126.2
CP637	42	Male	B	12	288.009
CP64	30	Female	A	12	66.379
CP644	43	Male	O	12	52.603
CP66	48	Female	AB	12	260.181
CP663	45	Male	AB	12	297.486
CP67	45	Male	A	12	610.007
CP670	24	Female		12	121.101
CP674	28	Male	AB	12	1918.85
CP676	34	Male	A	12	99.744
CP678	29	Female	O	12	235.748
CP680	41	Female	B	12	363.366
CP681	34	Male	A	12	117.073
CP693	38	Male	B	12	92.919
CP694	34	Male	O	12	37.408
CP695	35	Male	A	12	416.185
CP697	44	Female	AB	12	201.688
CP699	27	Male	O	12	151.421
CP7	39	Female	O	12	125.47
CP703	40	Male	B	12	106.988
CP705	50	Female	A	12	51.153
CP712	42	Female	A	12	324.01
CP715	38	Female	A	12	240.15
CP72	33	Female	AB	12	530.437
CP722	52	Male	B	12	558.666
CP725	45	Female	B	12	474.025
CP730	44	Female	AB	12	82.89
CP735	34	Male	A	12	60.684
CP747	32	Male	AB	12	139.72
CP75	37	Male	O	12	103.847
CP752	36	Female	O	12	191.688
CP76	31	Male	B	12	203.948
CP761	44	Female	O	12	86.077
CP77	31	Male	B	12	199.463
CP781	51	Female	O	12	63.09
CP785	34	Female	A	12	123.777
CP79	50	Female	A	12	455.849
CP795	46	Male	A	12	258.814
CP8	44	Female	B	12	534.209
CP800	45	Female	AB	12	188.838
CP81	36	Female	A	12	33.247
CP82	53	Female	AB	12	610.779
CP822	40	Male	B	12	84.509
CP83	32	Male	O	12	1
CP831	39	Male	B	12	210.7
CP834	40	Male	B	12	516.908
CP85	36	Female	A	12	105.665
CP86	47	Female	A	12	46.506
CP860	41	Female	O	12	238.116
CP867	40	Male	B	12	174.334
CP87	51	Male	A	12	104.393
CP89	44	Male	O	12	752.52
CP891	44	Male	A	12	270.567
CP9	27	Female	O	12	305.173
CP90	39	Female	A	12	84.791
CP900	24	Female	A	12	619.689
CP902	41	Male	B	12	249.86
CP906	20	Male	B	12	244.919
CP911	31	Male	AB	12	199.256
CP92	23	Male	A	12	144.295
CP920	42	Female	O	12	55.652
CP937	29	Male	AB	12	312.47
CP938	51	Female	A	12	476.904
CP939	33	Female	O	12	501.661
CP941	34	Male	AB	12	261.624

## Sheet: Fig.5
CP NUM	ID50	RBD-IgG	log(ID50,4)	log(RBD-IgG,2)
CP108	135.777	280	3.54255	8.12928
CP144	221.141	1952	3.89441	10.9307
CP188	270.088	4143	4.03864	12.0165
CP237	2349.62	3352	5.59911	11.7108
CP319	408.497	878	4.33709	9.77808
CP76	171.527	245	3.71114	7.93664
CP129	3476.45	1078	5.8817	10.0741
CP76	80.5477	365	3.16589	8.51175
CP118	5	34	1.16096	5.08746
CP129	4435.57	1025	6.05745	10.0014
CP145	237.332	245	3.94538	7.93664
CP200	249.563	317	3.98163	8.30834
CP216	104.932	221	3.35665	7.7879
CP243	91.1162	270	3.25482	8.07682
CP246	367.309	1082	4.26043	10.0795
CP277	264.655	1525	4.02399	10.5746
CP318	1459.85	2665	5.2558	11.3799
CP320	101.368	288	3.33173	8.16993
CP349	213.561	465	3.86925	8.86109
CP350	78.125	263	3.14386	8.03892
CP397	127.551	185	3.49747	7.53138
CP407	106.045	715	3.36426	9.4818
CP415	132.802	155	3.52657	7.27612
CP50	541.859	420	4.54089	8.71425
CP57	311.915	2374	4.1425	11.2131
CP76	103.573	266	3.34725	8.05528
CP101	356.952	1382	4.23979	10.4325
CP102	154.083	1701	3.63378	10.7322
CP103	166.945	355	3.69161	8.47168
CP108	249.439	302	3.98127	8.2384
CP110	88.6525	188	3.23504	7.55459
CP112	146.951	462	3.59959	8.85175
CP119	1150.09	1162	5.08376	10.1824
CP120	636.132	766	4.65659	9.5812
CP122	347.041	532	4.21948	9.05528
CP130	14992.5	3562	6.93598	11.7985
CP133	77.5194	133	3.13824	7.05528
CP141	727.802	735	4.7537	9.5216
CP143	245.158	534	3.96878	9.0607
CP153	1831.5	624	5.41941	9.2854
CP154	162.075	92	3.67026	6.52356
CP155	425.26	994	4.3661	9.9571
CP165	3835.09	923	5.95252	9.85019
CP178	174.825	615	3.72488	9.26444
CP183	5	152	1.16096	7.24793
CP184	57.323	1031	2.92052	10.0098
CP186	591.017	1338	4.60353	10.3859
CP188	400.962	4612	4.32366	12.1712
CP199	1563.72	1998	5.30538	10.9643
CP204	669.568	643	4.69354	9.32867
CP205	388.048	1576	4.30005	10.6221
CP206	1917.55	1051	5.45252	10.0375
CP215	860.956	596	4.8749	9.21917
CP220	147.493	66	3.60225	6.04439
CP221	230.123	1020	3.92313	9.99435
CP223	148.478	150	3.60705	7.22882
CP224	355.619	1172	4.23709	10.1948
CP234	283.607	2343	4.07388	11.1941
CP235	968.054	540	4.95947	9.07682
CP236	51.2558	114	2.83982	6.83289
CP238	203.915	186	3.83591	7.53916
CP239	1998	2184	5.48217	11.0928
CP24	213.197	329	3.86802	8.36194
CP240	206.334	395	3.84442	8.62571
CP241	5	55	1.16096	5.78136
CP244	104.058	75	3.35062	6.22882
CP245	416.493	996	4.35107	9.96
CP247	424.899	1185	4.36549	10.2107
CP248	81.7996	195	3.17701	7.60733
CP250	221.656	302	3.89609	8.2384
CP251	85.1064	207	3.2056	7.69349
CP254	260.417	252	4.01234	7.97728
CP265	3263.71	1728	5.83615	10.7549
CP266	123.305	68	3.47304	6.08746
CP269	690.369	1021	4.71561	9.99577
CP270	137.836	186	3.5534	7.53916
CP272	1049.32	891	5.01762	9.79928
CP273	143.062	379	3.58025	8.56605
CP274	1251.56	1276	5.14476	10.3174
CP275	731.797	1770	4.75765	10.7895
CP276	777.605	413	4.80145	8.69
CP280	932.836	2154	4.93274	11.0728
CP286	5	170	1.16096	7.40939
CP287	121.507	1451	3.46245	10.5028
CP288	242.395	302	3.96061	8.2384
CP289	484.966	574	4.46087	9.16491
CP295	598.265	994	4.61232	9.9571
CP296	683.995	4337	4.70892	12.0825
CP299	209.205	816	3.85439	9.67243
CP300	178.891	281	3.74147	8.13443
CP305	245.821	535	3.97073	9.0634
CP307	65.2529	352	3.01398	8.45943
CP308	257.367	250	4.00384	7.96578
CP321	1449.28	1157	5.25056	10.1762
CP322	111.857	174	3.40275	7.44294
CP330	350.079	725	4.22577	9.50184
CP331	1009.59	365	4.98978	8.51175
CP332	353.045	2591	4.23185	11.3393
CP333	42.061	155	2.69721	7.27612
CP334	443.164	782	4.39585	9.61102
CP346	2547.77	5066	5.65751	12.3066
CP347	73.3407	142	3.09827	7.14975
CP348	258.098	232	4.00589	7.85798
CP351	579.206	1365	4.58897	10.4147
CP352	361.337	2179	4.2486	11.0895
CP356	1034.66	2637	5.00747	11.3647
CP365	1400.56	833	5.22589	9.70217
CP366	550.964	1078	4.55291	10.0741
CP367	1014.2	615	4.99306	9.26444
CP368	334.392	604	4.1927	9.2384
CP369	5	764	1.16096	9.57743
CP372	353.794	2036	4.23338	10.9915
CP38	3010	4797	5.77777	12.2279
CP380	376.152	1131	4.27759	10.1434
CP381	770.713	1317	4.79502	10.363
CP391	5	222	1.16096	7.79442
CP392	306.513	1467	4.1299	10.5187
CP393	293.384	897	4.09832	9.80896
CP394	151.286	477	3.62057	8.89785
CP398	195.695	482	3.80623	8.91289
CP399	381.243	1245	4.28728	10.2819
CP403	1479.29	3232	5.26534	11.6582
CP406	417.624	2904	4.35303	11.5038
CP413	251.953	1505	3.9885	10.5555
CP416	1244.56	4376	5.14071	12.0954
CP418	566.893	1472	4.57347	10.5236
CP419	152.207	406	3.62495	8.66534
CP45	76.1035	590	3.12495	9.20457
CP46	2127.43	1420	5.52745	10.4717
CP48	816.66	4001	4.8368	11.9661
CP51	1298.7	2256	5.17143	11.1396
CP52	4415.01	1712	6.0541	10.7415
CP56	1304.63	3003	5.17471	11.5522
CP64	557.414	613	4.5613	9.25974
CP65	228.415	469	3.91776	8.87344
CP66	195.695	1359	3.80623	10.4083
CP77	458.926	668	4.42106	9.3837
CP81	137.836	151	3.5534	7.2384
CP84	802.89	773	4.82453	9.59432
CP87	411	130	4.3415	7.02237
CP88	73.0727	253	3.09563	7.98299
CP92	1004.52	388	4.98615	8.59991
CP207	48.9596	440	2.80676	8.78136
CP217	2805.05	1445	5.72691	10.4969
CP252	5	167	1.16096	7.3837
CP298	264.375	1091	4.02322	10.0914
CP354	71.6332	203	3.08128	7.66534
CP47	829.187	3470	4.84778	11.7607
CP68	346.62	836	4.21861	9.70736
CP69	2998.5	2989	5.77501	11.5454

## Sheet: Fig. 6A&6B
	869	869	834
CP NUM	Age	Gender	Blood type
CP159	31	Male	A
CP440	24	Female					Blood type	n	%
CP520	28	Male	A				A	291	0.348921
CP569	36	Female	A				B	229	0.27458
CP579	35	Male	O				O	245	0.293765
CP444	34	Male	AB				AB	69	0.0827338
CP835	30	Male	B				Total	834
CP940	25	Male	B
CP865	37	Male	B
CP827	45	Female
CP94	44	Male	A
CP208	40	Male	O
CP115	38	Male	B
CP86	47	Female	A
CP475	43	Male	O
CP868	50	Female	O
CP303	52	Male	AB
CP346	55	Male	B
CP181	37	Male	AB
CP38	46	Male	A
CP27	53	Male	AB
CP188	35	Male	B
CP311	49	Male	A
CP525	42	Male	O
CP416	31	Male	O
CP296	51	Female	A
CP29	42	Male	O
CP34	42	Male	A
CP337	50	Female	O
CP48	55	Female	A
CP485	48	Male	A
CP357	33	Male	B
CP89	44	Male	O
CP278	43	Male	A
CP929	32	Male	O
CP130	41	Female	A
CP19	44	Male	O
CP98	39	Male	B
CP292	44	Male	A
CP325	49	Female	O
CP237	34	Male	AB
CP25	34	Male	A
CP403	31	Male	O
CP144	36	Male	B
CP56	44	Male	O
CP497	39	Female	A
CP406	50	Female	O
CP26	51	Male	B
CP105	49	Male	A
CP60	34	Male	O
CP17	50	Male	O
CP489	51	Female	A
CP318	37	Male	B
CP559	48	Male	B
CP356	54	Male	A
CP82	53	Female	AB
CP332	35	Male	O
CP328	35	Female	O
CP182	44	Male	AB
CP359	43	Female	O
CP927	30	Male	O
CP592	52	Female	B
CP57	46	Female	A
CP234	41	Male	A
CP713	54	Male	B
CP42	31	Male	B
CP51	36	Female	B
CP588	33	Female	O
CP378	38	Male	B
CP239	27	Male	O
CP352	33	Female	A
CP55	45	Male	AB
CP280	41	Male	A
CP411	43	Male	AB
CP372	33	Female	A
CP377	35	Male	AB
CP72	33	Female	AB
CP487	49	Male	A
CP199	29	Male	A
CP67	45	Male	A
CP8	44	Female	B
CP797	51	Male	A
CP471	32	Male	A
CP384	33	Male	A
CP71	32	Female	B
CP32	42	Male	B
CP673	26	Female	B
CP385	36	Male	A
CP285	37	Male	B
CP275	46	Male	O
CP449	30	Male	B
CP265	46	Female	O
CP52	34	Male	B
CP541	40	Male	O
CP909	35	Male	B
CP102	45	Female	B
CP297	33	Male	A
CP160	40	Male	A
CP256	43	Male	O
CP482	39	Male	B
CP483	32	Male	O
CP456	48	Female	B
CP125	39	Female	B
CP205	29	Male	B
CP561	38	Male	B
CP921	42	Female	A
CP277	36	Male	B
CP61	42	Female	O
CP267	43	Male	A
CP413	44	Female	B
CP135	32	Female	O
CP339	41	Male	B
CP872	50	Female	A
CP418	39	Female	A
CP392	36	Male	O
CP309	34	Male	B
CP287	38	Female	B
CP117	33	Male	A
CP46	48	Male	B
CP423	48	Male	O
CP466	45	Female	A
CP454	51	Female	B
CP869	53	Male	A
CP468	32	Male	O
CP493	43	Female	O
CP101	50	Female	A
CP294	33	Male	A
CP106	41	Male	O
CP22	39	Male	A
CP173	47	Female	O
CP351	43	Female	O
CP66	48	Female	AB
CP40	32	Female	A
CP728	30	Male	AB
CP9	27	Female	O
CP813	36	Male	A
CP186	34	Male	O
CP543	35	Male	B
CP408	50	Male	A
CP504	28	Male	A
CP262	51	Female	O
CP381	43	Male	B
CP128	45	Male	O
CP136	43	Male	B
CP495	41	Male	A
CP477	38	Male	O
CP63	34	Female	B
CP75	37	Male	O
CP274	46	Female	O
CP568	45	Male	O
CP833	48	Female	A
CP685	38	Male	B
CP96	42	Female	B
CP399	49	Male	O
CP780	35	Male	O
CP190	40	Male	O
CP890	48	Male	A
CP62	33	Female	A
CP476	45	Male	B
CP580	25	Female	B
CP281	22	Male	A
CP312	55	Male	AB
CP447	28	Male	A
CP389	50	Female	O
CP247	29	Male	A
CP172	42	Female	A
CP263	36	Female	A
CP211	42	Male	O
CP224	50	Male	B
CP218	37	Male	A
CP496	47	Male	A
CP830	20	Female	B
CP119	32	Male	B
CP321	38	Female	A
CP255	46	Male	B
CP15	25	Male	A
CP459	45	Female
CP857	51	Female	O
CP374	39	Female	O
CP380	39	Female	B
CP900	24	Female	A
CP193	48	Female	B
CP903	36	Female	A
CP364	43	Male	O
CP246	31	Female	A
CP95	32	Male	O
CP366	36	Female	A
CP261	52	Male	O
CP258	38	Male	O
CP169	26	Female	B
CP551	41	Male	A
CP584	52	Male	O
CP206	39	Male	AB
CP594	43	Female	A
CP126	47	Male	O
CP184	30	Male	A
CP129	50	Male	B
CP323	37	Male	O
CP269	40	Female	O
CP811	46	Male	A
CP221	46	Female	B
CP12	50	Male	A
CP282	30	Male	B
CP437	47	Female
CP245	29	Male	A
CP295	46	Male	A
CP155	31	Female	B
CP175	26	Female	B
CP13	31	Male	B
CP722	52	Male	B
CP388	22	Male	B
CP714	43	Female	A
CP336	55	Female	O
CP180	45	Male	AB
CP168	33	Male	B
CP170	44	Male	B
CP231	38	Male	O
CP464	33	Male	AB
CP165	52	Male	A
CP196	29	Male	B
CP663	45	Male	AB
CP335	54	Female	A
CP453	38	Female	B
CP805	48	Male	O
CP393	41	Male	O
CP310	34	Female	B
CP272	27	Male	AB
CP177	38	Female	O
CP134	37	Female	B
CP481	46	Female	A
CP446	26	Male	O
CP319	37	Male	AB
CP601	43	Female	B
CP329	46	Male	A
CP743	27	Male	B
CP882	45	Male	B
CP821	46	Male	A
CP581	52	Female	B
CP698	41	Female	B
CP268	48	Female	A
CP718	39	Male	B
CP7	39	Female	O
CP365	39	Female	B
CP73	27	Male	O
CP572	50	Female	B
CP149	38	Female	B
CP299	42	Male	B
CP324	46	Female	O
CP575	45	Male	O
CP600	47	Male	O
CP192	30	Male	O
CP291	30	Male	A
CP334	38	Male	A
CP738	38	Female	A
CP84	27	Female	O
CP935	31	Male	B
CP120	36	Male	A
CP369	33	Male	O
CP606	32	Male	O
CP176	50	Female	AB
CP326	36	Male	B
CP361	55	Female	A
CP185	30	Male	A
CP593	46	Male	AB
CP757	53	Female	O
CP607	49	Female	B
CP473	32	Male	A
CP448	51	Male	O
CP141	30	Female	O
CP214	51	Female	O
CP330	44	Female	O
CP602	43	Female	B
CP189	39	Male	A
CP358	31	Male	B
CP407	28	Female	A
CP590	30	Female	B
CP116	45	Female	B
CP174	49	Male	B
CP692	33	Male	A
CP197	38	Female	A
CP340	49	Male	B
CP227	39	Male	A
CP77	31	Male	B
CP776	41	Male	A
CP680	41	Female	B
CP793	50	Male	O
CP539	52	Male	A
CP132	25	Male	B
CP807	44	Female	O
CP562	37	Male	B
CP204	36	Male	B
CP79	50	Female	A
CP566	39	Female	O
CP768	45	Female	A
CP491	30	Female	A
CP390	31	Male	B
CP386	35	Male	O
CP163	42	Female	O
CP153	42	Female	O
CP623	33	Male	O
CP867	40	Male	B
CP884	48	Male	B
CP460	47	Male	B
CP387	35	Male	B
CP367	37	Female	A
CP178	36	Male	O
CP64	30	Female	A
CP936	34	Female	AB
CP589	34	Female	O
CP232	48	Male	B
CP876	27	Male	O
CP368	36	Male	O
CP684	51	Female	A
CP215	32	Male	O
CP942	28	Female	O
CP933	25	Female	O
CP45	38	Male	A
CP938	51	Female	A
CP289	33	Male	O
CP852	40	Male	A
CP260	42	Male	B
CP229	19	Male	AB
CP43	33	Female	A
CP313	39	Female	A
CP749	40	Female
CP441	27	Female
CP480	34	Female	A
CP934	36	Male	B
CP463	35	Female	O
CP924	28	Male	A
CP409	36	Male	O
CP599	33	Male	A
CP235	34	Male	B
CP923	40	Female	O
CP228	42	Male	O
CP629	43	Female	AB
CP759	48	Female	A
CP305	30	Female	AB
CP791	42	Male	B
CP143	30	Female	A
CP122	42	Female	B
CP578	28	Male	O
CP545	47	Male	O
CP693	38	Male	B
CP901	36	Male	A
CP5	54	Male	A
CP655	52	Male	A
CP843	40	Male	B
CP20	30	Female	A
CP549	32	Female	O
CP478	50	Male	A
CP21	45	Male	B
CP926	37	Male	AB
CP695	35	Male	A
CP604	44	Male	B
CP605	41	Female	A
CP450	26	Female
CP908	40	Male	A
CP885	45	Male	O
CP455	41	Male	A
CP755	30	Female	A
CP671	39	Female	A
CP657	31	Male	A
CP626	48	Male	B
CP826	32	Male	AB
CP398	42	Female	O
CP394	28	Male	A
CP486	22	Female	O
CP65	26	Male	AB
CP691	42	Female	B
CP834	40	Male	B
CP349	29	Female	B
CP839	31	Female	B
CP112	24	Female	O
CP583	29	Female	O
CP937	29	Male	AB
CP23	38	Female	A
CP457	39	Male	A
CP302	48	Male	A
CP338	36	Male	A
CP179	50	Female	O
CP342	40	Female	O
CP494	36	Female	A
CP678	29	Female	O
CP670	24	Female
CP654	39	Male	AB
CP50	36	Male	A
CP341	42	Female	B
CP941	34	Male	AB
CP939	33	Female	O
CP276	33	Female	O
CP279	35	Male	AB
CP795	46	Male	A
CP850	40	Male	A
CP233	37	Female	B
CP905	32	Male	A
CP419	34	Female	B
CP667	24	Male	O
CP157	45	Male	O
CP902	41	Male	B
CP315	19	Male	O
CP619	39	Male	B
CP240	32	Female	O
CP895	34	Male	O
CP803	50	Male
CP760	30	Male	A
CP500	44	Female	O
CP100	37	Female	O
CP92	23	Male	A
CP443	39	Male	O
CP614	44	Female	B
CP613	35	Female	O
CP362	53	Female	A
CP273	50	Male	A
CP891	44	Male	A
CP893	51	Male	O
CP164	30	Male	B
CP896	39	Female	A
CP371	30	Female	O
CP603	39	Female	A
CP331	41	Male	AB
CP841	23	Female	O
CP78	27	Female	A
CP462	33	Male	O
CP103	37	Female	B
CP861	44	Female	A
CP307	27	Male	A
CP544	35	Female	B
CP754	31	Male	AB
CP147	40	Male	B
CP355	51	Female	B
CP548	51	Male	B
CP914	35	Female	A
CP114	51	Female	A
CP672	42	Female
CP779	30	Male	O
CP831	39	Male	B
CP844	24	Female	A
CP573	50	Male
CP24	36	Male	A
CP912	46	Female	A
CP770	46	Male	B
CP911	31	Male	AB
CP726	43	Female	A
CP516	46	Female	O
CP702	40	Female	O
CP616	31	Female	B
CP930	45	Female	A
CP200	35	Male	O
CP465	24	Female	AB
CP540	32	Male	A
CP715	38	Female	A
CP758	49	Female	B
CP617	51	Female	B
CP166	34	Male	AB
CP417	47	Female	B
CP138	50	Female	B
CP557	52	Female	AB
CP873	33	Male	A
CP529	38	Male	O
CP922	26	Male	A
CP832	50	Female	O
CP108	48	Male	AB
CP250	32	Male	O
CP288	42	Female	A
CP789	40	Male	A
CP113	30	Male	O
CP219	23	Male	B
CP651	50	Female	O
CP812	49	Male	O
CP898	35	Male	O
CP401	32	Female	O
CP711	37	Male	O
CP782	41	Female	A
CP612	19	Male	A
CP320	42	Male	B
CP887	41	Male	O
CP708	44	Female	A
CP609	30	Male	B
CP304	53	Female	O
CP928	45	Female	B
CP300	25	Male	O
CP825	31	Female	A
CP622	43	Male	B
CP630	45	Female	O
CP787	26	Male	B
CP360	35	Female	B
CP243	32	Female	A
CP210	33	Female	A
CP729	45	Male	A
CP931	30	Male	A
CP785	34	Female	A
CP458	24	Male	O
CP621	42	Female	O
CP171	43	Female	O
CP643	46	Female	O
CP716	30	Female	O
CP585	36	Male	B
CP703	40	Male	B
CP350	27	Female	B
CP420	41	Female	A
CP751	42	Female	O
CP919	38	Female	B
CP148	27	Male	B
CP745	35	Male	A
CP679	35	Female	AB
CP499	31	Male	O
CP847	45	Female	A
CP74	32	Male	A
CP750	55	Female	O
CP854	38	Male	AB
CP88	22	Female	B
CP254	44	Male	A
CP775	34	Female	B
CP308	40	Female	B
CP806	53	Male	A
CP800	45	Female	AB
CP145	31	Male	A
CP76	31	Male	B
CP264	36	Female	AB
CP824	33	Male	A
CP625	45	Female	B
CP769	38	Male	B
CP765	41	Female	A
CP187	37	Male	B
CP591	36	Female	B
CP639	52	Female	A
CP560	32	Male	O
CP783	47	Male	B
CP838	28	Male	AB
CP916	37	Female	O
CP661	30	Male	AB
CP587	34	Female	O
CP348	32	Female	A
CP842	34	Male	B
CP637	42	Male	B
CP400	25	Female	AB
CP790	34	Female	A
CP542	29	Female	A
CP648	25	Male	A
CP761	44	Female	O
CP470	39	Male	O
CP391	48	Female	AB
CP344	39	Female	B
CP216	29	Female	A
CP777	45	Male	O
CP327	36	Female	A
CP570	32	Male	AB
CP577	31	Male	B
CP880	35	Male	A
CP786	25	Male
CP732	31	Male	A
CP571	36	Female	A
CP90	39	Female	A
CP771	23	Female	O
CP725	45	Female	B
CP503	23	Male	B
CP860	41	Female	O
CP741	41	Male	A
CP712	42	Female	A
CP819	44	Male	O
CP767	43	Female	A
CP582	29	Male	A
CP666	41	Female	AB
CP107	36	Female	A
CP124	43	Male	O
CP897	36	Female	A
CP251	29	Male	O
CP906	20	Male	B
CP597	44	Female	A
CP889	44	Female	O
CP676	34	Male	A
CP837	38	Female	A
CP689	49	Female	O
CP907	29	Male	B
CP881	50	Female	B
CP586	31	Male	A
CP910	42	Female
CP104	38	Male	A
CP799	41	Male	A
CP641	35	Male	A
CP511	35	Female	A
CP642	31	Male	B
CP248	31	Male	O
CP649	37	Female	B
CP445	35	Female	A
CP506	29	Female	O
CP80	20	Male	O
CP645	41	Male
CP624	43	Male	A
CP766	21	Male	O
CP859	46	Female	AB
CP742	35	Female	B
CP110	38	Female	O
CP238	32	Male	B
CP270	34	Female	A
CP894	27	Male
CP717	39	Male	O
CP397	31	Male	A
CP817	33	Female	O
CP699	27	Male	O
CP314	41	Female	A
CP565	44	Male	A
CP363	38	Female	A
CP853	44	Female	O
CP856	34	Male	O
CP660	36	Male	O
CP322	32	Female	A
CP209	30	Female	AB
CP719	28	Male	B
CP668	41	Male	A
CP14	46	Female	A
CP736	39	Female	B
CP720	41	Female	O
CP286	34	Male	O
CP610	28	Male	B
CP866	51	Male	O
CP747	32	Male	AB
CP822	40	Male	B
CP640	33	Male	A
CP697	44	Female	AB
CP528	25	Male	A
CP507	22	Female	O
CP508	37	Male	A
CP784	25	Male	A
CP552	40	Female	O
CP333	31	Female	O
CP415	38	Male	B
CP809	35	Male	A
CP681	34	Male	A
CP555	30	Female	A
CP183	31	Male	B
CP917	43	Male	A
CP81	36	Female	A
CP635	40	Female
CP650	32	Female	O
CP223	31	Female	B
CP763	45	Male	O
CP611	28	Male	O
CP665	43	Male	A
CP682	36	Male	B
CP662	24	Male
CP161	28	Female	A
CP412	42	Female	A
CP690	43	Male	AB
CP474	28	Male	A
CP764	22	Female	B
CP347	27	Male	B
CP442	28	Female
CP659	38	Male	B
CP829	33	Male
CP814	43	Female	A
CP472	29	Male	O
CP133	30	Male	AB
CP632	45	Male
CP127	46	Female	B
CP87	51	Male	A
CP733	25	Male	AB
CP631	38	Female	O
CP740	43	Male	A
CP576	36	Male	A
CP492	46	Female	O
CP595	26	Male	A
CP647	30	Male	B
CP730	44	Female	AB
CP615	38	Female	AB
CP230	33	Female	O
CP863	28	Male	O
CP925	34	Female	O
CP920	42	Female	O
CP646	26	Male
CP653	21	Male	A
CP633	48	Male	AB
CP688	48	Female	B
CP704	44	Male	A
CP846	36	Male	A
CP892	44	Male	O
CP915	46	Female	O
CP669	37	Male	A
CP236	34	Female	B
CP422	38	Female	A
CP563	33	Female	B
CP701	49	Female	O
CP517	45	Female	B
CP816	38	Female	O
CP567	30	Female	AB
CP748	51	Female
CP484	29	Female	B
CP879	22	Female	A
CP636	51	Male	A
CP634	39	Female	O
CP638	39	Male	B
CP851	34	Male
CP664	31	Female	A
CP727	28	Male	B
CP526	29	Female	B
CP746	32	Female	O
CP490	35	Female	O
CP498	53	Female	O
CP656	32	Female	A
CP628	35	Male	B
CP781	51	Female	O
CP658	41	Female	A
CP862	38	Male	B
CP608	24	Male	B
CP154	29	Female	A
CP756	54	Male	A
CP804	43	Female	A
CP913	31	Male	B
CP932	38	Male	A
CP674	28	Male	AB
CP753	37	Male	O
CP707	33	Male
CP798	44	Male	A
CP574	32	Female	A
CP810	50	Male	AB
CP452	41	Female	O
CP870	40	Male	O
CP479	39	Female	A
CP710	44	Male
CP808	35	Female	B
CP244	32	Female	O
CP618	50	Male	B
CP724	41	Female	O
CP556	26	Female	O
CP162	37	Female	B
CP461	43	Female	B
CP28	40	Female	A
CP677	32	Male	A
CP820	37	Female	O
CP547	52	Female	AB
CP137	32	Female	B
CP266	28	Male	O
CP864	30	Male	A
CP596	35	Male	A
CP220	29	Female	O
CP652	34	Male	O
CP644	43	Male	O
CP99	33	Female	B
CP627	21	Female	A
CP705	50	Female	A
CP700	36	Male	O
CP840	26	Male	B
CP212	41	Male	B
CP598	33	Female	A
CP195	50	Female	AB
CP241	30	Female	O
CP848	23	Male	B
CP801	32	Male	B
CP150	38	Female	A
CP694	34	Male	O
CP794	25	Male	A
CP899	35	Male	AB
CP792	45	Female	O
CP213	33	Female	A
CP802	33	Female	O
CP709	43	Male	B
CP735	34	Male	A
CP467	54	Male	B
CP904	41	Male	B
CP683	37	Male	A
CP118	45	Female	A
CP739	33	Male	O
CP762	52	Male	A
CP686	39	Male	A
CP675	39	Male	B
CP721	38	Female	O
CP706	54	Male	A
CP249	31	Female	B
CP744	28	Male	B
CP696	32	Female	A
CP778	21	Male
CP6	48	Female	A
CP16	31	Female	O
CP18	26	Female	A
CP10	48	Female	O
CP11	50	Male	O
CP39	51	Female	O
CP37	29	Female	O
CP383	40	Male	A
CP93	43	Female	B
CP44	32	Female	A
CP123	27	Female	A
CP201	38	Female	A
CP375	27	Female	O
CP85	36	Female	A
CP152	21	Female	A
CP194	45	Female	O
CP142	40	Male	AB
CP111	37	Male	A
CP146	54	Male	O
CP53	51	Female	A
CP222	52	Male	O
CP283	45	Male	O
CP202	45	Male	A
CP395	35	Male	O
CP370	33	Female	B
CP404	28	Male	A
CP83	32	Male	O
CP242	40	Male	B
CP290	45	Female	O
CP438	38	Female	A
CP382	50	Male	B
CP439	37	Female
CP436	33	Female
CP271	41	Female	A
CP259	46	Male	B
CP253	50	Female	A
CP405	39	Male	A
CP434	43	Female
CP167	25	Female	O
CP546	32	Female	O
CP402	52	Female	B
CP427	27	Male	B
CP432	31	Female
CP429	42	Male
CP488	54	Female	AB
CP519	33	Male	B
CP343	44	Male	B
CP379	38	Female	A
CP414	45	Male	A
CP538	34	Female	B
CP424	30	Female
CP430	54	Male
CP410	31	Male	B
CP513	34	Male	B
CP435	45	Female	O
CP535	19	Male	B
CP554	35	Male	B
CP425	32	Female	B
CP518	20	Male	A
CP431	55	Male
CP469	44	Male	A
CP512	51	Male	O
CP532	39	Male	O
CP510	40	Female	O
CP501	49	Male	A
CP521	31	Male	A
CP426	45	Female	A
CP522	36	Female	O
CP534	43	Male	A
CP505	49	Female	A
CP523	32	Female	O
CP558	44	Female	O
CP514	42	Female	B
CP530	39	Male	O
CP531	51	Female	A
CP515	37	Male	B
CP533	29	Male	A
CP428	39	Female
CP527	33	Male	A
CP537	42	Female	A
CP502	48	Female	B
CP509	51	Female	O
CP564	43	Male	B
CP553	43	Male	A
CP620	36	Female	A
CP828	26	Male	B
CP687	44	Male	A
CP723	52	Male	O
CP796	50	Female	AB
CP818	34	Male	O
CP752	36	Female	O
CP836	47	Female	B
CP858	43	Female	B
CP871	45	Female	O
CP874	36	Male	A
CP918	54	Male	B
CP883	38	Male	B
